# Supplementary material for: Differential microbiome features in lake–river systems of Taihu basin in response to water flow disturbance
Source: Front Microbiol. 2024 Sep 30;15:1479158. doi: 10.3389/fmicb.2024.1479158 (PMC11475019; doi:10.3389/fmicb.2024.1479158)
Supplement: Supplementary file 1 [file Table_1.xlsx]

## Sheet: Table S1 physiochemical factors
Table S1. Physiochemical factors of samping sites in the ET and ST regions
Sampling sites	Region	Habitat	TN (mg/L)	TP (mg/L)	NO3N (mg/L)	NH4N (mg/L)	PO4P* (mg/L)	Chla (μg/L)	COD (mg/L)	WT (oC)	DO (mg/L)	pH	SD (cm)	EC (μS/cm)	Algal_biomass (mg/L)	cyanobacterial_biomass (mg/L)	rain fall (mm)	The outflow of river water per month (million tons)
ET1	ET	East Taihu Lake	1.06±0.16	0.11±0.05	0.37±0.24	0.31±0.2	nd	41.36±55.81	8.93±3.49	19.38±10.03	9.78±1.66	8.14±0.56	30.25±15.17	365±65.86	5.39±3.79	2.6±4.52	102.23±71.29	165±15
ET2	ET	East Taihu Lake	1.27±0.65	0.09±0.05	0.39±0.23	0.22±0.13	nd	32.42±24.66	7.37±0.76	20.48±10.27	9.19±1.2	7.95±0.38	41±11.58	378.75±75.42	4.31±2.57	2.57±2.91	102.23±71.29	165±15
ET3	ET	East Taihu Lake	0.68±0.28	0.05±0.01	0.23±0.17	0.2±0.08	nd	11.69±3.69	6.48±0.7	20.25±9.1	9.36±0.87	8.13±0.37	47.25±17.4	402.75±80.7	5.41±5.43	1.23±1.48	102.23±71.29	165±15
ETP1	ET	Taipu River	0.89±0.4	0.05±0.02	0.34±0.23	0.26±0.11	nd	13.26±3.45	5.26±0.86	21.5±9.77	9.52±1.12	8.05±0.58	54.5±18.36	380.5±74.85	4.91±5.33	1.55±2.78	102.23±71.29	165±15
ETP2	ET	Taipu River	1.19±0.28	0.06±0.01	0.65±0.31	0.38±0.21	0.01±0	8.46±3.94	6.51±0.5	21.18±9.56	7.47±1.94	7.72±0.35	50±15.12	397.75±67.85	1.36±0.81	0.2±0.21	102.23±71.29	165±15
ETP3	ET	Taipu River	2.08±0.46	0.06±0.02	1.1±0.41	0.55±0.2	0.01±0	7.5±1.96	6.86±1.5	21.58±9.86	8.45±1.64	7.7±0.22	56±10.65	477±83.63	1.41±1.06	0.08±0.11	102.23±71.29	165±15
ETP4	ET	Taipu River	1.91±0.47	0.05±0.01	0.82±0.43	0.53±0.15	nd	7.11±2.39	6.15±0.22	21.53±10.07	8.66±1.51	7.69±0.28	54±4.69	472±68.36	1.7±1	0.12±0.16	102.23±71.29	165±15
ETP5	ET	Taipu River	1.84±0.8	0.05±0.01	1.13±0.59	0.39±0.15	0.01±0	6.28±2.05	6.17±0.94	21.1±9.59	8.09±1.8	7.74±0.05	57.75±3.69	458.25±43.02	1.32±0.84	0.31±0.46	102.23±71.29	165±15
ETP6	ET	Taipu River	1.56±0.47	0.06±0.01	0.92±0.4	0.42±0.06	0.01±0	5.91±5.61	6.41±0.46	22.4±9.99	8.47±1.46	7.79±0.06	52.25±4.79	460.5±75.96	0.95±0.62	0.23±0.3	102.23±71.29	165±15
ETP7	ET	Taipu River	1.77±0.07	0.06±0.02	0.81±0.36	0.39±0.05	0.01±0	8.39±6.19	5.94±0.8	21.48±9.75	7.9±1.54	7.73±0.09	57±13.11	456±71.97	0.81±0.54	0.04±0.04	102.23±71.29	165±15
ETP8	ET	Taipu River	1.38±0.6	0.05±0.01	0.86±0.44	0.29±0.07	0.01±0.01	5.41±2.91	6.27±0.66	21.9±9.86	9.85±1.64	8.11±0.13	52.5±10.54	471.25±81.88	0.91±0.46	0.03±0.03	102.23±71.29	165±15
SC1	ST	Changdougang River	6.76±10.31	0.37±0.6	0.36±0.2	0.43±0.2	0.02±0.01	437.44±862.1	15.26±19.83	20.55±9.22	7.43±2.01	7.77±0.5	27±9.63	338.25±80.89	48.96±94.6	47.77±95.08	100.88±61.06	19±17
SC2	ST	Changdougang River	1.5±0.23	0.09±0.05	0.42±0.21	0.44±0.17	0.02±0.01	39.1±61.19	8.91±6.33	20.65±9.54	7.8±1.91	7.75±0.41	29.5±8.39	343.25±87.16	6.9±9.09	4.82±9.35	100.88±61.06	19±17
SC3	ST	Changdougang River	1.48±0.44	0.07±0.04	0.4±0.19	0.4±0.27	0.02±0.01	36.65±52.17	6.33±3.15	20.43±9.62	7.88±2.15	7.83±0.38	36±7.3	351.5±72.41	5.07±3.99	1.29±1.45	100.88±61.06	19±17
SC4	ST	Changdougang River	1.17±0.57	0.06±0.02	0.34±0.22	0.36±0.21	0.02±0.01	15.41±8.78	5.27±0.52	20.15±9.77	8.32±1.64	7.85±0.34	35.5±4.04	359±74.09	3.19±1.71	0.56±0.31	100.88±61.06	19±17
ST1	ST	South Taihu Lake	1.36±0.18	0.07±0.02	0.59±0.18	0.25±0.17	0.01±0.01	24.67±12.02	5.45±1.11	20.03±9.87	9.08±1.33	8.03±0.37	41±16.63	334.25±76.47	1.89±0.97	0.19±0.08	100.88±61.06	19±17
ST2	ST	South Taihu Lake	1.31±0.19	0.08±0.06	0.51±0.24	0.37±0.11	0.01±0	32.19±28.15	6.27±1.52	20.23±9.65	8.95±1.08	8.07±0.45	39.75±13.89	331.75±81.57	2.12±0.57	0.35±0.36	100.88±61.06	19±17
ST3	ST	South Taihu Lake	1.49±0.26	0.04±0.01	0.53±0.28	0.43±0.16	0.01±0.01	16.82±6.99	6.02±1.26	20.38±9.33	8.89±0.86	8.09±0.45	39.5±14.2	344.5±103.47	1.92±0.6	0.37±0.4	100.88±61.06	19±17
ST4	ST	South Taihu Lake	1.47±0.26	0.06±0.03	0.38±0.25	0.32±0.22	0.01±0.01	14.14±3.7	6.51±3.09	20.13±9.77	8.31±1.35	7.91±0.33	37±6.98	356.25±70.73	3.42±2.69	0.82±0.72	100.88±61.06	19±17
SX1	ST	Xiaomeigang River	1.2±0.48	0.06±0.03	0.42±0.36	0.35±0.16	0.02±0.01	20.04±9.51	5.39±0.64	20.18±9.4	7.83±1.92	7.78±0.36	44.25±10.14	342.75±85.65	4.84±1.29	0.81±0.58	100.88±61.06	19±17
SX2	ST	Xiaomeigang River	2±0.67	0.2±0.25	0.47±0.39	0.32±0.13	0.01±0.01	33.65±30.42	6.14±1.5	20.15±9.41	7.46±2.41	7.66±0.26	40.5±11.03	345.25±103.64	4.59±2.69	1.77±1.8	100.88±61.06	19±17
SX3	ST	Xiaomeigang River	1.78±0.34	0.07±0.03	0.51±0.25	0.54±0.33	0.01±0.02	29.31±36.86	5.87±1.29	20.28±9.39	7.56±2.18	7.61±0.22	35.25±6.18	350.5±117.02	4.99±1.6	1.95±2.67	100.88±61.06	19±17
*nd, not detected

## Sheet: Table S2
Table S2 Observed C-scores, mean metric values under null models, and standardized effect sizes (SES) for bacterial and microeukaryotic communities in ET and ST regions.
Taxa	Region		C-score
			Obs.	Mean null	SES
Bacteria	ET		10.53	10.14	2.91
	ST		11.49	10.93	3.11
Eukaryotes	ET		9.32	8.78	2.41
	ST		15.11	14.14	3.04
Higher observed SES values of C-score suggest greater degrees of species segregation than would be expected by chance
Higher SES values of Cvar-score indicate greater degrees of both species segregation and aggregation, and enhanced importance of deterministic processes
All P-values are < 0.0001

## Sheet: Table S3
Table S3 Topological properties of the empirical species-species co-occurrence networks of bacterial and microeukaryotic communities in ET and ST regions and their associated random network
Network properties		Bacteria			Eukaryotes
		ET	ST		ET	ST
Empirical network	Nodes	230	237		567	479
	Links	2063	3753		8088	11742
	Positive	853	2136		6628	6865
		-0.4135	-0.5691		-0.8195	-0.5847
	Negative	1210	1617		1460	4877
		-0.5865	-0.4309		-0.1805	-0.4153
	avgK	17.939	31.671		28.529	49.027
	avgCC	0.622	0.651		0.604	0.623
	Diameter	11	11		13	11
	Density	0.078	0.134		0.05	0.103
	avgPL	3.961	3.456		4.065	3.567
	Modularity	2.94	3.386		0.872	2.567
	R2 of power-law	1.479	1.387		1.388	1.354
Random networks	avgCC	0.078	0.134		0.05	0.103
		-0.002	-0.002		-0.001	-0.001
	avgPL	2.148	1.878		2.175	1.903
		-0.003	-0.001		-0.001	0
	Modularity	0.172	0.115		0.125	0.084
		-0.007	-0.006		-0.004	-0.003
	Diameter	3.067	3		3	3
		-0.25	0		0	0

## Sheet: Table S4 ET bacteria
Table S4. Network parameters of bacterial community in ET region
Label	name	degree	modularity_class	weighted degree	Eccentricity	closnesscentrality	harmonicclosnesscentrality	betweenesscentrality	eigencentrality	annotation
ASV221	ASV221	69	6	-6.01319	7	0.354943	0.534823	291.243	0.991731	d:Bacteria,p:Proteobacteria,c:Gammaproteobacteria,o:Xanthomonadales,f:Xanthomonadaceae,g:Stenotrophomonas
ASV287	ASV287	69	6	-5.95308	7	0.354943	0.534823	240.67	1	d:Bacteria,p:Proteobacteria,c:Gammaproteobacteria,o:Pseudomonadales,f:Moraxellaceae,g:Acinetobacter,s:Acinetobacter__harbinensis
ASV48	ASV48	67	6	-2.65026	7	0.353226	0.529496	251.628	0.983763	d:Bacteria,p:Proteobacteria,c:Gammaproteobacteria,o:Pseudomonadales,f:Moraxellaceae,g:Acinetobacter
ASV57	ASV57	67	6	-4.27885	7	0.353226	0.529496	221.248	0.982657	d:Bacteria,p:Actinobacteriota,c:Actinobacteria,o:Micrococcales,f:Micrococcaceae
ASV309	ASV309	67	6	-2.33681	7	0.353226	0.529496	243.899	0.988125	d:Bacteria,p:Actinobacteriota,c:Actinobacteria,o:Micrococcales,f:Micrococcaceae,g:Glutamicibacter
ASV362	ASV362	66	6	-3.33512	7	0.352657	0.527212	159.828	0.986021	d:Bacteria,p:Proteobacteria,c:Gammaproteobacteria,o:Pseudomonadales,f:Moraxellaceae,g:Psychrobacter
ASV169	ASV169	65	6	-4.04956	7	0.35209	0.524929	134.861	0.982468	d:Bacteria,p:Bacteroidota,c:Bacteroidia,o:Sphingobacteriales,f:Sphingobacteriaceae,g:Sphingobacterium
ASV599	ASV599	65	5	3.1389	7	0.355519	0.525984	361.551	0.916776	d:Bacteria,p:Proteobacteria,c:Gammaproteobacteria,o:Burkholderiales,f:MWH-UniP1__aquatic__group,g:uncultured__bacterium,s:unknown
ASV5	ASV5	63	6	-2.81345	7	0.351525	0.521124	184.885	0.948131	d:Bacteria,p:Firmicutes,c:Bacilli,o:Exiguobacterales,f:Exiguobacteraceae,g:Exiguobacterium
ASV68	ASV68	63	6	-4.37324	7	0.351525	0.521124	185.546	0.949655	d:Bacteria,p:Firmicutes,c:Bacilli,o:Exiguobacterales,f:Exiguobacteraceae,g:Exiguobacterium,s:Exiguobacterium__sp.
ASV16	ASV16	62	6	-4.50343	7	0.337963	0.511144	330.75	0.914812	d:Bacteria,p:Proteobacteria,c:Alphaproteobacteria,o:Caulobacterales,f:Caulobacteraceae,g:Brevundimonas,s:uncultured__bacterium
ASV108	ASV108	61	6	3.79571	7	0.341121	0.509328	149.777	0.933212	d:Bacteria,p:Proteobacteria,c:Alphaproteobacteria,o:Rhizobiales,f:Rhizobiales__Incertae__Sedis,g:uncultured,s:uncultured__bacterium
ASV276	ASV276	61	5	6.02479	8	0.338485	0.510551	207.802	0.873194	d:Bacteria,p:Cyanobacteria,c:Cyanobacteriia,o:Cyanobacteriales,f:Phormidiaceae,g:Planktothrix__NIVA-CYA__15,s:uncultured__bacterium
ASV279	ASV279	61	5	1.31641	7	0.34984	0.515645	221.456	0.92309	d:Bacteria,p:Proteobacteria,c:Gammaproteobacteria,o:Burkholderiales,f:Comamonadaceae,g:Sphaerotilus,s:uncultured__bacterium
ASV883	ASV883	60	5	-1.1329	7	0.347068	0.509926	301.783	0.858621	d:Bacteria,p:Proteobacteria,c:Gammaproteobacteria,o:Burkholderiales,f:MWH-UniP1__aquatic__group,g:uncultured__bacterium,s:unknown
Outflow	Outflow	60	5	-2.26727	6	0.372449	0.524125	4297.54	0.822599	#N/A
ASV21	ASV21	59	5	-2.02993	7	0.347068	0.510089	262.146	0.866052	d:Bacteria,p:Actinobacteriota,c:Actinobacteria,o:Frankiales,f:Sporichthyaceae,g:hgcI__clade,s:uncultured__bacterium
ASV122	ASV122	59	5	6.33911	8	0.337963	0.508801	811.197	0.815441	d:Bacteria,p:Actinobacteriota,c:Actinobacteria,o:Frankiales,f:Sporichthyaceae,g:hgcI__clade,s:uncultured__bacterium
ASV367	ASV367	59	6	1.86587	7	0.348172	0.51047	173.077	0.90243	d:Bacteria,p:Proteobacteria,c:Gammaproteobacteria,o:Pseudomonadales,f:Moraxellaceae,g:Acinetobacter
ASV414	ASV414	59	5	1.42666	7	0.34434	0.507045	169.852	0.877079	d:Bacteria,p:Proteobacteria,c:Gammaproteobacteria,o:Burkholderiales,f:Oxalobacteraceae,g:uncultured
ASV17	ASV17	58	6	1.57029	7	0.347068	0.507426	105.767	0.900123	d:Bacteria,p:Proteobacteria,c:Gammaproteobacteria,o:Pseudomonadales,f:Moraxellaceae,g:Acinetobacter,s:uncultured__bacterium
ASV39	ASV39	57	6	2.50169	7	0.347619	0.506664	104.47	0.890731	d:Bacteria,p:Firmicutes,c:Bacilli,o:Exiguobacterales,f:Exiguobacteraceae,g:Exiguobacterium
ASV323	ASV323	56	5	0.732346	7	0.346519	0.502544	252.323	0.812393	d:Bacteria,p:Actinobacteriota,c:Acidimicrobiia,o:Microtrichales,f:Ilumatobacteraceae,g:CL500-29__marine__group,s:uncultured__bacterium
ASV956	ASV956	56	6	2.91025	7	0.337963	0.497532	153.805	0.876168	d:Bacteria,p:Proteobacteria,c:Gammaproteobacteria,o:Xanthomonadales,f:Xanthomonadaceae,g:Thermomonas
ASV585	ASV585	55	5	1.55286	7	0.344882	0.498739	222.107	0.817317	d:Bacteria,p:Actinobacteriota,c:Acidimicrobiia,o:Microtrichales,f:Ilumatobacteraceae,g:CL500-29__marine__group
Inflow	Inflow	55	6	8.3129	8	0.325409	0.489514	591.195	0.742193	#N/A
ASV741	ASV741	54	6	6.44215	7	0.337963	0.493346	134.062	0.835243	d:Bacteria,p:Proteobacteria,c:Gammaproteobacteria,o:Pseudomonadales,f:Moraxellaceae,g:Acinetobacter
ASV210	ASV210	53	5	-7.13877	7	0.333841	0.487639	122.298	0.800643	d:Bacteria,p:Actinobacteriota,c:Acidimicrobiia,o:Microtrichales,f:Ilumatobacteraceae,g:CL500-29__marine__group,s:uncultured__bacterium
ASV38	ASV38	52	5	-8.14757	7	0.344882	0.493988	1309.77	0.743993	d:Bacteria,p:Actinobacteriota,c:Acidimicrobiia,o:Microtrichales,f:Ilumatobacteraceae,g:CL500-29__marine__group,s:uncultured__bacterium
ASV49	ASV49	50	5	6.58021	7	0.340062	0.48741	125.46	0.781192	d:Bacteria,p:Actinobacteriota,c:Actinobacteria,o:Frankiales,f:Sporichthyaceae,g:hgcI__clade,s:uncultured__bacterium
ASV677	ASV677	50	6	2.05784	7	0.352657	0.495999	1101.04	0.715175	d:Bacteria,p:Planctomycetota,c:Planctomycetes,o:Gemmatales,f:Gemmataceae,g:uncultured,s:uncultured__bacterium
ASV403	ASV403	49	6	5.84554	7	0.342723	0.487639	58.5796	0.803587	d:Bacteria,p:Actinobacteriota,c:Actinobacteria,o:Micrococcales,f:Intrasporangiaceae,g:Knoellia,s:Knoellia__flava
ASV87	ASV87	48	5	-3.50986	8	0.329819	0.478968	130.165	0.705189	d:Bacteria,p:Cyanobacteria,c:Cyanobacteriia,o:Synechococcales,f:Cyanobiaceae,g:Cyanobium__PCC-6307
ASV113	ASV113	48	5	1.71448	7	0.339009	0.480626	365.521	0.742182	d:Bacteria,p:Actinobacteriota,c:Actinobacteria,o:Frankiales,f:Sporichthyaceae,g:hgcI__clade,s:uncultured__bacterium
ASV462	ASV462	47	6	10.4864	7	0.326379	0.474168	68.7727	0.743292	d:Bacteria,p:Proteobacteria,c:Alphaproteobacteria,o:Rhodobacterales,f:Rhodobacteraceae,g:Paracoccus,s:Paracoccus__marcusii
ASV965	ASV965	47	6	5.11388	7	0.344882	0.484279	115.547	0.775927	d:Bacteria,p:Proteobacteria,c:Gammaproteobacteria,o:Burkholderiales,f:Oxalobacteraceae,g:Massilia
ASV504	ASV504	46	5	-6.36915	7	0.339009	0.477593	119.748	0.71602	d:Bacteria,p:Cyanobacteria,c:Cyanobacteriia,o:Synechococcales,f:Cyanobiaceae,g:Cyanobium__PCC-6307,s:uncultured__bacterium
ASV19	ASV19	45	5	-0.518733	7	0.339009	0.475147	87.3611	0.712288	d:Bacteria,p:Cyanobacteria,c:Cyanobacteriia,o:Cyanobacteriales,f:Microcystaceae,g:Microcystis__PCC-7914
ASV29	ASV29	43	5	2.59055	7	0.326379	0.463264	442.743	0.693149	d:Bacteria,p:Actinobacteriota,c:Acidimicrobiia,o:Microtrichales,f:Ilumatobacteraceae,g:CL500-29__marine__group,s:uncultured__bacterium
ASV110	ASV110	43	6	12.0718	7	0.331818	0.467471	35.4055	0.707658	d:Bacteria,p:Actinobacteriota,c:Actinobacteria,o:Micrococcales,f:Micrococcaceae
ASV124	ASV124	43	5	5.99518	7	0.333841	0.47157	1349	0.632736	d:Bacteria,p:Actinobacteriota,c:Actinobacteria,o:Frankiales,f:Sporichthyaceae
ASV250	ASV250	43	5	6.4772	7	0.335375	0.467689	86.5625	0.679192	d:Bacteria,p:Actinobacteriota,c:Acidimicrobiia,o:Microtrichales,f:Ilumatobacteraceae,g:CL500-29__marine__group
WT	WT	42	5	-7.02047	8	0.322059	0.459546	1268.69	0.548827	#N/A
ASV1507	ASV1507	41	5	-9.40934	7	0.328336	0.461002	43.6393	0.685328	d:Bacteria,p:Actinobacteriota,c:Thermoleophilia,o:Gaiellales,f:uncultured,g:uncultured__bacterium,s:unknown
ASV77	ASV77	40	6	12.3583	8	0.313305	0.450625	214.497	0.58857	d:Bacteria,p:Bacteroidota,c:Bacteroidia,o:Flavobacteriales,f:Weeksellaceae,g:Chryseobacterium
ASV120	ASV120	40	5	-10.7086	8	0.316474	0.452984	138.43	0.656959	d:Bacteria,p:Verrucomicrobiota,c:Verrucomicrobiae,o:Methylacidiphilales,f:Methylacidiphilaceae,g:uncultured,s:uncultured__bacterium
ASV189	ASV189	40	5	5.68201	7	0.332827	0.461763	56.3867	0.634724	d:Bacteria,p:Actinobacteriota,c:Actinobacteria,o:Frankiales,f:Sporichthyaceae,g:hgcI__clade,s:uncultured__bacterium
ASV299	ASV299	40	6	8.99188	7	0.312411	0.448293	28.1123	0.664903	d:Bacteria,p:Actinobacteriota,c:Actinobacteria,o:PeM15,f:metagenome,g:unknown,s:unknown
ASV710	ASV710	39	6	16.9031	7	0.326866	0.455827	62.4676	0.609082	d:Bacteria,p:Actinobacteriota,c:Actinobacteria,o:Micrococcales,f:Intrasporangiaceae
ASV855	ASV855	39	6	11.6315	7	0.324926	0.453544	18.6183	0.660096	d:Bacteria,p:Proteobacteria,c:Gammaproteobacteria,o:Burkholderiales,f:Oxalobacteraceae,g:Massilia,s:uncultured__bacterium
ASV274	ASV274	38	5	-5.06438	8	0.315108	0.449484	177.058	0.615264	d:Bacteria,p:Actinobacteriota,c:Acidimicrobiia,o:Microtrichales,f:Ilumatobacteraceae,g:CL500-29__marine__group,s:uncultured__bacterium
ASV628	ASV628	37	5	-0.258084	7	0.326379	0.449891	82.7473	0.588245	d:Bacteria,p:Actinobacteriota,c:Actinobacteria,o:PeM15,g:unknown,s:unknown
ASV225	ASV225	35	5	-6.07715	8	0.316017	0.444031	915.091	0.544778	d:Bacteria,p:Verrucomicrobiota,c:Verrucomicrobiae,o:Chthoniobacterales,f:Chthoniobacteraceae,g:LD29
ASV245	ASV245	35	6	18.1136	7	0.326379	0.446923	272.336	0.555831	d:Bacteria,p:Proteobacteria,c:Alphaproteobacteria,o:Sphingomonadales,f:Sphingomonadaceae,g:Sphingopyxis,s:Sphingopyxis__alaskensis
ASV9	ASV9	34	5	0.178087	7	0.327354	0.445173	6.32156	0.595583	d:Bacteria,p:Actinobacteriota,c:Actinobacteria,o:Frankiales,f:Sporichthyaceae,g:hgcI__clade,s:uncultured__bacterium
ASV123	ASV123	34	5	-3.13399	7	0.329819	0.447869	606.858	0.471469	d:Bacteria,p:Actinobacteriota,c:Acidimicrobiia,o:Microtrichales,f:Ilumatobacteraceae,g:CL500-29__marine__group,s:uncultured__bacterium
ASV315	ASV315	34	5	8.74494	7	0.314655	0.437791	6.99342	0.585047	d:Bacteria,p:Bacteroidota,c:Bacteroidia,o:Chitinophagales,f:Chitinophagaceae,g:Dinghuibacter,s:uncultured__bacterium
ASV1254	ASV1254	34	6	3.38802	7	0.322533	0.441596	30.1824	0.568424	d:Bacteria,p:Cyanobacteria,c:Cyanobacteriia,o:Synechococcales,f:Cyanobiaceae,g:Cyanobium__PCC-6307
ASV158	ASV158	32	6	-6.25934	8	0.321114	0.438128	749.835	0.390557	d:Bacteria,p:Actinobacteriota,c:Acidimicrobiia,o:Microtrichales,f:Ilumatobacteraceae,g:CL500-29__marine__group,s:uncultured__bacterium
ASV94	ASV94	28	5	-3.43259	7	0.31108	0.42257	467.925	0.427316	d:Bacteria,p:Actinobacteriota,c:Thermoleophilia,o:Solirubrobacterales,f:67-14,s:unknown
ASV460	ASV460	28	6	15.4616	7	0.310638	0.421809	39.3909	0.462319	d:Bacteria,p:Proteobacteria,c:Alphaproteobacteria,o:Caulobacterales,f:Caulobacteraceae,g:Brevundimonas
ASV802	ASV802	28	6	-6.31478	8	0.320644	0.430898	245.3	0.380366	d:Bacteria,p:Proteobacteria,c:Gammaproteobacteria,o:Pseudomonadales,f:Moraxellaceae,g:Alkanindiges
ASV11	ASV11	27	5	-0.422387	8	0.306723	0.419042	151.449	0.387159	d:Bacteria,p:Proteobacteria,c:Gammaproteobacteria,o:Burkholderiales,f:Comamonadaceae,g:Aquabacterium,s:uncultured__bacterium
ASV260	ASV260	27	6	-3.69822	8	0.318314	0.426332	204.166	0.35204	d:Bacteria,p:Actinobacteriota,c:Actinobacteria,o:Corynebacteriales,f:Mycobacteriaceae,g:Mycobacterium
ASV1011	ASV1011	27	5	1.08228	8	0.298772	0.412264	6.95662	0.464285	d:Bacteria,p:Actinobacteriota,c:Actinobacteria,o:PeM15,f:uncultured__bacterium,g:unknown,s:unknown
ASV81	ASV81	26	5	1.70109	7	0.310198	0.417232	11.8713	0.442194	d:Bacteria,p:Proteobacteria,c:Alphaproteobacteria,o:Rhizobiales,f:Rhizobiales__Incertae__Sedis,g:uncultured,s:uncultured__bacterium
ASV321	ASV321	24	6	-2.83201	8	0.316017	0.41796	230.124	0.302707	d:Bacteria,p:Proteobacteria,c:Alphaproteobacteria,o:Sphingomonadales,f:Sphingomonadaceae
ASV204	ASV204	23	5	-0.653838	8	0.305014	0.40991	105.09	0.336099	d:Bacteria,p:Proteobacteria,c:Gammaproteobacteria,o:Pseudomonadales,f:Moraxellaceae,g:Perlucidibaca,s:Perlucidibaca__piscinae
ASV56	ASV56	22	6	-1.12964	8	0.314655	0.412633	358.965	0.261434	d:Bacteria,p:Proteobacteria,c:Gammaproteobacteria,o:Burkholderiales,f:Comamonadaceae,g:Limnohabitans,s:uncultured__bacterium
ASV18	ASV18	19	6	12.6044	7	0.322059	0.405838	4337.2	0.09125	d:Bacteria,p:Actinobacteriota,c:Actinobacteria,o:Corynebacteriales,f:Mycobacteriaceae,g:Mycobacterium
ASV743	ASV743	19	6	-2.0355	8	0.30976	0.402283	71.6114	0.24326	d:Bacteria,p:Actinobacteriota,c:Actinobacteria,o:Frankiales,f:Sporichthyaceae,g:hgcI__clade,s:uncultured__bacterium
ASV214	ASV214	18	5	10.0647	7	0.320175	0.404044	832.034	0.199258	d:Bacteria,p:Actinobacteriota,c:Acidimicrobiia,o:Microtrichales,f:Ilumatobacteraceae,g:CL500-29__marine__group,s:uncultured__marine__bacterium
ASV2013	ASV2013	18	6	15.0453	8	0.29239	0.388443	1.87106	0.316452	d:Bacteria,p:Proteobacteria,c:Gammaproteobacteria,o:Burkholderiales,f:Oxalobacteraceae,g:Massilia
ASV47	ASV47	17	5	5.91117	7	0.316017	0.405512	465.444	0.209422	d:Bacteria,p:Cyanobacteria,c:Cyanobacteriia,o:Synechococcales,f:Cyanobiaceae,g:Cyanobium__PCC-6307
ASV312	ASV312	17	6	2.92328	8	0.306294	0.393912	90.7783	0.186336	d:Bacteria,p:Proteobacteria,c:Alphaproteobacteria,o:Sphingomonadales,f:Sphingomonadaceae,g:Sphingorhabdus
ASV20	ASV20	15	11	12.7893	7	0.284785	0.348663	2460.25	0.009033	d:Bacteria,p:Actinobacteriota,c:Acidimicrobiia,o:Microtrichales,f:Ilumatobacteraceae,g:CL500-29__marine__group,s:uncultured__bacterium
ASV101	ASV101	15	5	-2.33174	8	0.302905	0.392433	4.3905	0.257906	d:Bacteria,p:Cyanobacteria,c:Cyanobacteriia,o:Synechococcales,f:Cyanobiaceae,g:Cyanobium__PCC-6307
ASV54	ASV54	14	5	1.84856	8	0.296346	0.382284	0.197527	0.219547	d:Bacteria,p:Proteobacteria,c:Gammaproteobacteria,o:Pseudomonadales,f:Moraxellaceae,g:Acinetobacter
ASV80	ASV80	14	11	11.7097	8	0.245791	0.305969	871.022	0.006515	d:Bacteria,p:Actinobacteriota,c:Actinobacteria,o:Frankiales,f:Sporichthyaceae,g:hgcI__clade,s:uncultured__bacterium
ASV84	ASV84	14	5	6.6272	7	0.316017	0.399652	325.054	0.177084	d:Bacteria,p:Cyanobacteria,c:Cyanobacteriia,o:Synechococcales,f:Cyanobiaceae,g:Cyanobium__PCC-6307
ASV12	ASV12	13	5	9.60837	9	0.280769	0.370622	793.342	0.078762	d:Bacteria,p:Proteobacteria,c:Gammaproteobacteria,o:Burkholderiales,f:Comamonadaceae
ASV89	ASV89	13	5	2.62433	9	0.263221	0.346514	384.394	0.063007	d:Bacteria,p:Proteobacteria,c:Gammaproteobacteria,o:Burkholderiales,f:Comamonadaceae,s:uncultured__bacterium
ASV239	ASV239	13	5	10.8068	7	0.296346	0.378658	1.6905	0.209189	d:Bacteria,p:Actinobacteriota,c:Actinobacteria,o:Frankiales,f:Sporichthyaceae,g:hgcI__clade,s:uncultured__bacterium
ASV3	ASV3	12	9	10.1755	8	0.254355	0.310437	1425	0.004903	d:Bacteria,p:Actinobacteriota,c:Acidimicrobiia,o:Microtrichales,f:Ilumatobacteraceae,g:CL500-29__marine__group,s:uncultured__bacterium
ASV22	ASV22	12	5	10.0477	7	0.297959	0.364057	1589.04	0.026288	d:Bacteria,p:Cyanobacteria,c:Cyanobacteriia,o:Synechococcales,f:Cyanobiaceae,g:Cyanobium__PCC-6307
ASV31	ASV31	12	11	10.1646	8	0.230042	0.284138	167.898	0.005789	d:Bacteria,p:Actinobacteriota,c:Actinobacteria,o:Frankiales,f:Sporichthyaceae,g:uncultured__bacterium,s:unknown
ASV85	ASV85	12	5	8.40209	9	0.275126	0.361153	298.18	0.075245	d:Bacteria,p:Proteobacteria,c:Gammaproteobacteria,o:Burkholderiales,f:Comamonadaceae,g:Aquabacterium,s:uncultured__bacterium
ASV217	ASV217	12	6	-0.064148	7	0.293173	0.373636	0.025641	0.208183	d:Bacteria,p:Deinococcota,c:Deinococci,o:Deinococcales,f:Deinococcaceae,g:Deinococcus
ASV380	ASV380	12	5	1.84152	8	0.292	0.375201	0.55153	0.193124	d:Bacteria,p:Cyanobacteria,c:Cyanobacteriia,o:Synechococcales,f:Cyanobiaceae,g:Cyanobium__PCC-6307,s:uncultured__bacterium
ASV607	ASV607	12	6	8.453	8	0.277919	0.362383	0.465441	0.204337	d:Bacteria,p:Proteobacteria,c:Gammaproteobacteria,o:Pseudomonadales,f:Moraxellaceae,g:Acinetobacter,s:Acinetobacter__sp.__CIP__101934
ASV538	ASV538	11	11	9.22121	8	0.244693	0.297826	706.029	0.004786	d:Bacteria,p:Actinobacteriota,c:Acidimicrobiia,o:Microtrichales,f:Ilumatobacteraceae,g:CL500-29__marine__group
ASV7	ASV7	10	9	6.67883	8	0.239344	0.28691	1615	0.003437	d:Bacteria,p:Actinobacteriota,c:Actinobacteria,o:Frankiales,f:Sporichthyaceae,g:hgcI__clade,s:uncultured__bacterium
ASV104	ASV104	10	8	8.32864	7	0.295148	0.365101	610.502	0.030499	d:Bacteria,p:Cyanobacteria,c:Cyanobacteriia,o:Synechococcales,f:Cyanobiaceae,g:Cyanobium__PCC-6307
ASV155	ASV155	10	9	8.41768	8	0.225541	0.277778	720.95	0.003906	d:Bacteria,p:Actinobacteriota,c:Acidimicrobiia,o:Microtrichales,f:Ilumatobacteraceae,g:CL500-29__marine__group,s:uncultured__bacterium
ASV182	ASV182	10	11	8.41799	8	0.239869	0.290938	309.217	0.004847	d:Bacteria,p:Actinobacteriota,c:Actinobacteria,o:PeM15,f:metagenome,g:unknown,s:unknown
ASV112	ASV112	9	5	7.74237	10	0.228363	0.287698	212.285	0.008158	d:Bacteria,p:Proteobacteria,c:Alphaproteobacteria,o:Sphingomonadales,f:Sphingomonadaceae
ASV167	ASV167	9	11	7.63149	8	0.230042	0.279191	84.8405	0.004594	d:Bacteria,p:Proteobacteria,c:Gammaproteobacteria,o:Burkholderiales,f:Comamonadaceae,g:Limnohabitans
ASV190	ASV190	9	9	7.55034	8	0.239344	0.287813	1010.39	0.003771	d:Bacteria,p:Actinobacteriota,c:Acidimicrobiia,o:Microtrichales,f:Ilumatobacteraceae,g:CL500-29__marine__group,s:uncultured__bacterium
ASV198	ASV198	9	11	7.57233	8	0.243063	0.291129	257.246	0.004261	d:Bacteria,p:Proteobacteria,c:Gammaproteobacteria,o:Burkholderiales,f:Nitrosomonadaceae,g:Ellin6067,s:uncultured__bacterium
ASV282	ASV282	9	8	7.52024	8	0.258865	0.313329	82.2192	0.009629	d:Bacteria,p:Cyanobacteria,c:Cyanobacteriia,o:Synechococcales,f:Cyanobiaceae,g:Cyanobium__PCC-6307,s:uncultured__bacterium
ASV65	ASV65	8	5	6.92741	9	0.259172	0.324161	693.915	0.018939	d:Bacteria,p:Proteobacteria,c:Alphaproteobacteria,o:Sphingomonadales,f:Sphingomonadaceae
ASV71	ASV71	8	6	3.37838	8	0.275126	0.350587	22.6344	0.080995	d:Bacteria,p:Firmicutes,c:Bacilli,o:Exiguobacterales,f:Exiguobacteraceae,g:Exiguobacterium
ASV76	ASV76	8	5	6.7311	6	0.274436	0.315297	1812.96	0.003631	d:Bacteria,p:Cyanobacteria,c:Cyanobacteriia,o:Synechococcales,f:Cyanobiaceae,g:Cyanobium__PCC-6307
ASV232	ASV232	8	11	6.73784	8	0.268382	0.320173	484.314	0.00621	d:Bacteria,p:Actinobacteriota,c:Actinobacteria,o:Frankiales,f:Sporichthyaceae,g:hgcI__clade,s:uncultured__bacterium
ASV300	ASV300	8	11	6.63422	8	0.228601	0.273483	55.5819	0.004097	d:Bacteria,p:Actinobacteriota,c:Actinobacteria,o:Frankiales,f:Sporichthyaceae,g:hgcI__clade,s:uncultured__bacterium
ASV319	ASV319	8	11	6.67853	8	0.263855	0.313476	218.266	0.005745	d:Bacteria,p:Proteobacteria,c:Gammaproteobacteria,o:Burkholderiales,f:Comamonadaceae,g:Limnohabitans,s:uncultured__bacterium
ASV412	ASV412	8	8	6.64054	7	0.261025	0.305577	525.044	0.00444	d:Bacteria,p:Cyanobacteria,c:Cyanobacteriia,o:Synechococcales,f:Cyanobiaceae,g:Cyanobium__PCC-6307
ASV495	ASV495	8	9	6.72725	7	0.248299	0.290585	807.825	0.003443	d:Bacteria,p:Actinobacteriota,c:Actinobacteria
ASV700	ASV700	8	8	6.62308	8	0.246344	0.29202	108.011	0.004556	d:Bacteria,p:Cyanobacteria,c:Cyanobacteriia,o:Synechococcales,f:Cyanobiaceae,g:Cyanobium__PCC-6307
ASV23	ASV23	7	8	5.9036	8	0.2661	0.325234	617.37	0.014996	d:Bacteria,p:Verrucomicrobiota,c:Verrucomicrobiae,o:Chthoniobacterales,f:Chthoniobacteraceae,g:LD29,s:uncultured__bacterium
ASV27	ASV27	7	8	5.92774	8	0.265777	0.324853	92.7237	0.019155	d:Bacteria,p:Verrucomicrobiota,c:Verrucomicrobiae,o:Chthoniobacterales,f:Chthoniobacteraceae,g:LD29,s:uncultured__bacterium
ASV46	ASV46	7	9	4.28947	7	0.271375	0.30972	2318.76	0.002742	d:Bacteria,p:Proteobacteria,c:Gammaproteobacteria,o:Burkholderiales,s:uncultured__bacterium
ASV170	ASV170	7	11	5.81752	8	0.250572	0.298962	145.51	0.005174	d:Bacteria,p:Actinobacteriota,c:Acidimicrobiia,o:Microtrichales,f:uncultured,g:uncultured__bacterium,s:unknown
ASV186	ASV186	7	11	5.90358	9	0.215128	0.255987	223.978	0.003125	d:Bacteria,p:Proteobacteria,c:Gammaproteobacteria,o:Burkholderiales,f:Comamonadaceae,g:Limnohabitans,s:uncultured__bacterium
ASV395	ASV395	7	7	5.79294	8	0.212004	0.248353	1740.51	0.00194	d:Bacteria,p:Chloroflexi,c:Chloroflexia,o:Thermomicrobiales,f:JG30-KF-CM45,s:unknown
ASV445	ASV445	7	11	5.88134	8	0.250572	0.298962	170.121	0.005072	d:Bacteria,p:Proteobacteria,c:Gammaproteobacteria,o:Burkholderiales,f:Comamonadaceae,g:Hydrogenophaga,s:uncultured__bacterium
ASV896	ASV896	7	5	4.17853	8	0.278626	0.354392	1.43025	0.104525	d:Bacteria,p:Actinobacteriota,c:Thermoleophilia,o:Solirubrobacterales,f:67-14,g:uncultured__bacterium,s:unknown
ASV1012	ASV1012	7	8	5.78664	8	0.236246	0.282116	122.364	0.004101	d:Bacteria,p:Cyanobacteria,c:Cyanobacteriia,o:Synechococcales,f:Cyanobiaceae,g:Cyanobium__PCC-6307
ASV1085	ASV1085	7	11	5.80811	7	0.253472	0.299891	979.65	0.003902	d:Bacteria,p:Actinobacteriota,c:Acidimicrobiia,o:Microtrichales,f:Ilumatobacteraceae,g:CL500-29__marine__group
ASV6	ASV6	6	11	5.11705	8	0.228363	0.268917	36.4394	0.002998	d:Bacteria,p:Cyanobacteria,c:Cyanobacteriia,o:Synechococcales,f:Cyanobiaceae,g:Cyanobium__PCC-6307
ASV14	ASV14	6	9	4.92767	7	0.254948	0.289987	543.747	0.002532	d:Bacteria,p:Actinobacteriota,c:Acidimicrobiia,o:Microtrichales,f:Ilumatobacteraceae,g:CL500-29__marine__group,s:uncultured__bacterium
ASV28	ASV28	6	6	1.83694	9	0.25406	0.322672	3.46063	0.04386	d:Bacteria,p:Firmicutes,c:Bacilli,o:Exiguobacterales,f:Exiguobacteraceae,g:Exiguobacterium
ASV118	ASV118	6	9	4.95909	9	0.209971	0.25189	866.023	0.00239	d:Bacteria,p:Actinobacteriota,c:Thermoleophilia,o:Gaiellales,f:uncultured,g:uncultured__bacterium,s:unknown
ASV180	ASV180	6	11	5.0017	8	0.263221	0.30891	286.508	0.004903	d:Bacteria,p:Proteobacteria,c:Gammaproteobacteria,o:Burkholderiales,f:Comamonadaceae,g:Limnohabitans
ASV268	ASV268	6	7	3.34626	8	0.186701	0.222211	569.236	0.00177	d:Bacteria,p:Proteobacteria,c:Gammaproteobacteria,o:Burkholderiales,f:Comamonadaceae,g:Limnohabitans,s:uncultured__bacterium
ASV270	ASV270	6	5	1.63606	8	0.274436	0.343243	0	0.102503	d:Bacteria,p:Bacteroidota,c:Bacteroidia,o:Chitinophagales,f:Chitinophagaceae,g:Terrimonas,s:uncultured__bacterium
ASV361	ASV361	6	9	4.99023	7	0.239869	0.274908	366.139	0.002329	d:Bacteria,p:SAR324__cladeMarine__group__B,c:uncultured__delta__proteobacterium,o:unknown,f:unknown,g:unknown,s:unknown
ASV366	ASV366	6	11	5.07568	9	0.20877	0.245898	97.6232	0.002565	d:Bacteria,p:Patescibacteria,c:Saccharimonadia,o:Saccharimonadales,f:uncultured__bacterium,g:unknown,s:unknown
ASV452	ASV452	6	7	4.9847	9	0.178776	0.210903	886.823	0.001724	d:Bacteria,p:Proteobacteria,c:Gammaproteobacteria,o:Burkholderiales,f:Comamonadaceae
ASV474	ASV474	6	9	4.98571	7	0.236501	0.269928	585.004	0.001932	d:Bacteria,p:Cyanobacteria,c:Cyanobacteriia,o:Synechococcales,f:Cyanobiaceae,g:Cyanobium__PCC-6307
ASV494	ASV494	6	8	4.97972	9	0.219	0.25812	507.037	0.002369	d:Bacteria,p:Cyanobacteria,c:Cyanobacteriia,o:Synechococcales,f:Cyanobiaceae
ASV24	ASV24	5	6	0.98524	9	0.246344	0.30582	218	0.016682	d:Bacteria,p:Firmicutes,c:Bacilli,o:Exiguobacterales,f:Exiguobacteraceae,g:Exiguobacterium
ASV32	ASV32	5	5	4.23872	10	0.220989	0.269325	272.281	0.003367	d:Bacteria,p:Proteobacteria,c:Alphaproteobacteria,o:Sphingomonadales,f:Sphingomonadaceae,g:Novosphingobium
ASV43	ASV43	5	5	4.2437	9	0.239869	0.284832	130.159	0.005515	d:Bacteria,p:Proteobacteria,c:Gammaproteobacteria,o:Burkholderiales,f:Comamonadaceae,s:uncultured__bacterium
ASV59	ASV59	5	5	4.06901	7	0.302486	0.356251	1626.71	0.032615	d:Bacteria,p:Actinobacteriota,c:Acidimicrobiia,o:Microtrichales,f:Ilumatobacteraceae,g:CL500-29__marine__group,s:uncultured__bacterium
ASV127	ASV127	5	5	4.23904	7	0.267399	0.303012	325.968	0.003511	d:Bacteria,p:Cyanobacteria,c:Cyanobacteriia,o:Synechococcales,f:Cyanobiaceae,g:Cyanobium__PCC-6307
ASV135	ASV135	5	11	4.102	8	0.2469	0.290438	72.4285	0.004193	d:Bacteria,p:Proteobacteria,c:Gammaproteobacteria,o:Burkholderiales,f:Comamonadaceae,g:Limnohabitans,s:uncultured__bacterium
ASV147	ASV147	5	11	4.12123	9	0.21345	0.248148	1.63889	0.002337	d:Bacteria,p:Actinobacteriota,c:Actinobacteria,o:Frankiales,f:Sporichthyaceae,g:hgcI__clade,s:uncultured__Frankineae__bacterium
ASV181	ASV181	5	11	4.23492	9	0.201102	0.240103	5.95786	0.002435	d:Bacteria,p:Cyanobacteria,c:Cyanobacteriia,o:Synechococcales,f:Cyanobiaceae,g:Cyanobium__PCC-6307
ASV385	ASV385	5	5	4.28267	10	0.22624	0.276207	0	0.006878	d:Bacteria,p:Proteobacteria,c:Gammaproteobacteria,o:Burkholderiales,f:Comamonadaceae,g:Hydrogenophaga,s:uncultured__bacterium
ASV401	ASV401	5	7	4.18723	9	0.203343	0.242614	993.314	0.00188	d:Bacteria,p:Proteobacteria,c:Gammaproteobacteria,o:Burkholderiales,f:Comamonadaceae,g:Limnohabitans
ASV525	ASV525	5	9	4.13093	8	0.231746	0.272309	132.648	0.002436	d:Bacteria,p:Proteobacteria,c:Gammaproteobacteria,o:Burkholderiales,f:Comamonadaceae,s:uncultured__bacterium
ASV547	ASV547	5	9	4.06149	8	0.233475	0.275092	343.341	0.002083	d:Bacteria,p:Bacteroidota,c:Bacteroidia,o:Chitinophagales,f:Saprospiraceae,g:Candidatus__Aquirestis,s:uncultured__bacterium
ASV1065	ASV1065	5	9	4.13977	8	0.232238	0.273831	205.232	0.002584	d:Bacteria,p:Proteobacteria,c:Alphaproteobacteria,o:Acetobacterales,f:Acetobacteraceae,g:Roseomonas
ASV15	ASV15	4	9	3.37838	10	0.174363	0.202526	326	0.001151	d:Bacteria,p:Chloroflexi,c:Chloroflexia,o:Thermomicrobiales,f:JG30-KF-CM45,s:unknown
ASV42	ASV42	4	7	3.33619	8	0.177472	0.208698	304.555	0.001331	d:Bacteria,p:Proteobacteria,c:Gammaproteobacteria,o:Burkholderiales,f:Comamonadaceae,g:Hydrogenophaga
ASV44	ASV44	4	5	3.43142	7	0.250286	0.282137	4.64286	0.002104	d:Bacteria,p:Cyanobacteria,c:Cyanobacteriia,o:Synechococcales,f:Cyanobiaceae,g:Cyanobium__PCC-6307
ASV53	ASV53	4	5	3.39292	7	0.248018	0.280659	1.80769	0.002185	d:Bacteria,p:Cyanobacteria,c:Cyanobacteriia,o:Synechococcales,f:Cyanobiaceae,g:Cyanobium__PCC-6307
ASV60	ASV60	4	1	-3.26932	8	0.263538	0.329191	0	0.080653	d:Bacteria,p:Bacteroidota,c:Bacteroidia,o:Flavobacteriales,f:Flavobacteriaceae,g:Flavobacterium,s:uncultured__bacterium
ASV90	ASV90	4	5	3.30158	7	0.282216	0.33367	152.459	0.029399	d:Bacteria,p:Proteobacteria,c:Gammaproteobacteria,o:Burkholderiales,f:Burkholderiaceae,g:Polynucleobacter,s:uncultured__bacterium
ASV218	ASV218	4	5	3.28098	8	0.271712	0.329452	0	0.052646	d:Bacteria,p:Actinobacteriota,c:Acidimicrobiia,o:Microtrichales,f:Ilumatobacteraceae,g:CL500-29__marine__group,s:uncultured__bacterium
ASV313	ASV313	4	5	3.25083	8	0.267726	0.334594	0.05	0.061854	d:Bacteria,p:Proteobacteria,c:Gammaproteobacteria,o:Pseudomonadales,f:Pseudomonadaceae,g:Pseudomonas
ASV317	ASV317	4	11	3.29767	8	0.223698	0.258121	5.05068	0.002115	d:Bacteria,p:Actinobacteriota,c:Actinobacteria,o:Frankiales,f:Sporichthyaceae,g:Candidatus__Planktophila,s:uncultured__bacterium
ASV334	ASV334	4	9	3.2799	6	0.305014	0.352892	2565.68	0.018194	d:Bacteria,p:Proteobacteria,c:Gammaproteobacteria,o:Burkholderiales,f:MWH-UniP1__aquatic__group,g:uncultured__bacterium,s:unknown
ASV363	ASV363	4	7	3.28807	8	0.249431	0.285671	1316.59	0.002019	d:Bacteria,p:Proteobacteria,c:Gammaproteobacteria,o:Burkholderiales,f:Comamonadaceae,g:uncultured,s:Curvibacter__sp.__JJ010
ASV479	ASV479	4	9	3.31589	8	0.224615	0.263579	114.2	0.002038	d:Bacteria,p:Actinobacteriota,c:Actinobacteria,o:Frankiales,f:Sporichthyaceae,g:hgcI__clade
ASV690	ASV690	4	6	1.60424	7	0.283312	0.343955	0	0.06485	d:Bacteria,p:Proteobacteria,c:Alphaproteobacteria,o:Sphingomonadales,f:Sphingomonadaceae,g:Sphingomonas,s:uncultured__bacterium
ASV793	ASV793	4	8	3.37065	8	0.21139	0.24227	204.006	0.001543	d:Bacteria,p:Cyanobacteria,c:Cyanobacteriia,o:Synechococcales,f:Cyanobiaceae,g:Cyanobium__PCC-6307
ASV932	ASV932	4	6	3.37813	8	0.264174	0.314791	0	0.02404	d:Bacteria,p:Actinobacteriota,c:Actinobacteria,o:Corynebacteriales,f:Mycobacteriaceae,g:Mycobacterium,s:uncultured__bacterium
ASV939	ASV939	4	8	3.38392	8	0.233227	0.270271	2.52256	0.002455	d:Bacteria,p:Cyanobacteria,c:Cyanobacteriia,o:Synechococcales,f:Cyanobiaceae,g:Cyanobium__PCC-6307
ASV2256	ASV2256	4	6	3.2204	8	0.267073	0.334975	0	0.057493	d:Bacteria,p:Proteobacteria,c:Alphaproteobacteria,o:Caulobacterales,f:Caulobacteraceae,g:Brevundimonas
ASV40	ASV40	3	9	2.46029	9	0.201102	0.232418	0	0.001333	d:Bacteria,p:Actinobacteriota,c:Actinobacteria,o:Frankiales,f:Sporichthyaceae,g:hgcI__clade,s:uncultured__bacterium
ASV62	ASV62	3	7	2.46252	9	0.227178	0.261821	547.44	0.001435	d:Bacteria,p:Proteobacteria,c:Alphaproteobacteria,o:Sphingomonadales,f:Sphingomonadaceae
ASV69	ASV69	3	5	2.45406	10	0.21078	0.25366	3.06667	0.002601	d:Bacteria,p:Proteobacteria,c:Alphaproteobacteria,o:Sphingomonadales,f:Sphingomonadaceae,g:Novosphingobium
ASV91	ASV91	3	4	-0.838054	1	1	1	0.5	0.000787	d:Bacteria,p:Proteobacteria,c:Gammaproteobacteria,o:Pseudomonadales,f:Moraxellaceae,g:Acinetobacter
ASV213	ASV213	3	11	2.53205	8	0.226474	0.259024	0	0.001842	d:Bacteria,p:Bacteroidota,c:Bacteroidia,o:Chitinophagales,f:Chitinophagaceae,g:Sediminibacterium,s:uncultured__bacterium
ASV215	ASV215	3	9	2.60393	10	0.174224	0.200243	108	0.000938	d:Bacteria,p:Chloroflexi,c:Chloroflexia,o:Thermomicrobiales,f:JG30-KF-CM45,s:unknown
ASV343	ASV343	3	7	2.52344	9	0.161029	0.183418	23.3801	0.000921	d:Bacteria,p:Proteobacteria,c:Gammaproteobacteria,o:Burkholderiales,f:Comamonadaceae,s:uncultured__bacterium
ASV394	ASV394	3	9	2.47231	7	0.25	0.276701	163.709	0.001291	d:Bacteria,p:Acidobacteriota,c:Holophagae,o:Holophagales,f:Holophagaceae,g:marine__group,s:uncultured__bacterium
ASV409	ASV409	3	9	2.53902	8	0.219219	0.245309	53.2906	0.00112	d:Bacteria,p:Bacteroidota,c:Bacteroidia,o:Cytophagales,f:Cyclobacteriaceae,g:Algoriphagus
ASV427	ASV427	3	6	2.47422	8	0.258865	0.301854	0	0.013081	d:Bacteria,p:Proteobacteria,c:Alphaproteobacteria,o:Rhodobacterales,f:Rhodobacteraceae
ASV508	ASV508	3	8	2.48901	9	0.188793	0.212997	218	0.00092	d:Bacteria,p:Cyanobacteria,c:Cyanobacteriia,o:Synechococcales,f:Cyanobiaceae,g:Cyanobium__PCC-6307
ASV537	ASV537	3	5	2.47928	8	0.268054	0.3217	0	0.018138	d:Bacteria,p:Bacteroidota,c:Bacteroidia,o:Chitinophagales,f:Chitinophagaceae,g:uncultured
ASV633	ASV633	3	7	2.51563	9	0.18961	0.215474	951.505	0.000954	d:Bacteria,p:Proteobacteria,c:Gammaproteobacteria,o:Burkholderiales,f:Comamonadaceae,g:Limnohabitans,s:uncultured__bacterium
ASV744	ASV744	3	7	2.61315	9	0.17534	0.19744	0.5	0.00089	d:Bacteria,p:Actinobacteriota,c:Actinobacteria,o:Corynebacteriales,f:Mycobacteriaceae,g:Mycobacterium,s:uncultured__bacterium
ASV2986	ASV2986	3	5	-0.811681	8	0.266423	0.328474	0	0.049588	d:Bacteria,p:Gemmatimonadota,c:Gemmatimonadetes,o:Gemmatimonadales,f:Gemmatimonadaceae,g:Gemmatimonas,s:uncultured__bacterium
Rain_fall	Rain_fall	3	2	-0.928883	1	1	1	0.5	0.000787	#N/A
ASV4	ASV4	2	9	1.61948	8	0.218781	0.242265	0	0.000864	d:Bacteria,p:Actinobacteriota,c:Actinobacteria,o:Frankiales,f:Sporichthyaceae,g:hgcI__clade,s:uncultured__bacterium
ASV72	ASV72	2	5	1.699	11	0.186383	0.217414	0	0.000915	d:Bacteria,p:Proteobacteria,c:Alphaproteobacteria,o:Sphingomonadales,f:Sphingomonadaceae,g:uncultured,s:uncultured__bacterium
ASV92	ASV92	2	9	1.69989	8	0.212621	0.239373	72.7296	0.000845	d:Bacteria,p:Cyanobacteria,c:Cyanobacteriia,o:Synechococcales,f:Cyanobiaceae,g:Cyanobium__PCC-6307
ASV96	ASV96	2	2	0.0672	2	0.75	0.833333	0	0.000553	d:Bacteria,p:Proteobacteria,c:Gammaproteobacteria,o:Pseudomonadales,f:Pseudomonadaceae,g:Pseudomonas,s:Pseudomonas__sp.
ASV114	ASV114	2	7	1.64586	9	0.1752	0.195157	0	0.000652	d:Bacteria,p:Proteobacteria,c:Alphaproteobacteria,o:Rhizobiales,f:Rhizobiales__Incertae__Sedis,g:Alsobacter,s:uncultured__Alphaproteobacteria__bacterium
ASV150	ASV150	2	3	-1.60967	7	0.276515	0.327354	0	0.02164	d:Bacteria,p:Firmicutes,c:Bacilli,o:Bacillales,f:Bacillaceae,g:Fictibacillus,s:Fictibacillus__barbaricus
ASV160	ASV160	2	7	1.62513	10	0.151872	0.170263	0	0.000633	d:Bacteria,p:Proteobacteria,c:Gammaproteobacteria,o:Burkholderiales,f:Comamonadaceae,g:Limnohabitans
ASV224	ASV224	2	9	1.62566	7	0.242257	0.267917	19.5179	0.00149	d:Bacteria,p:Proteobacteria,c:Gammaproteobacteria,o:Burkholderiales,f:Burkholderiaceae,g:Limnobacter,s:uncultured__bacterium
ASV243	ASV243	2	9	1.64283	9	0.193634	0.217317	218	0.000699	d:Bacteria,p:Chloroflexi,c:SL56__marine__group,o:uncultured__bacterium,f:unknown,g:unknown,s:unkown
ASV258	ASV258	2	11	1.66489	9	0.220989	0.247333	127.471	0.000799	d:Bacteria,p:Cyanobacteria,c:Cyanobacteriia,o:Synechococcales,f:Cyanobiaceae,g:Cyanobium__PCC-6307
ASV266	ASV266	2	9	1.67489	8	0.205056	0.22307	0.5	0.00058	d:Bacteria,p:Bacteroidota,c:Bacteroidia,o:Sphingobacteriales,f:NS11-12__marine__group,g:uncultured__bacterium,s:unknown
ASV269	ASV269	2	4	0.031557	2	0.75	0.833333	0	0.000553	d:Bacteria,p:Proteobacteria,c:Gammaproteobacteria,o:Pseudomonadales,f:Moraxellaceae,g:Acinetobacter,s:Acinetobacter__johnsonii__CIP__64.6
ASV331	ASV331	2	6	-0.015003	7	0.278981	0.333453	0	0.036302	d:Bacteria,p:Actinobacteriota,c:Actinobacteria,o:Corynebacteriales,f:Nocardiaceae,g:Rhodococcus,s:Rhodococcus__erythropolis
ASV347	ASV347	2	11	1.63209	9	0.248299	0.294714	247.855	0.008659	d:Bacteria,p:Cyanobacteria,c:Cyanobacteriia,o:Synechococcales,f:Cyanobiaceae,g:Cyanobium__PCC-6307
ASV530	ASV530	2	10	1.63434	1	1	1	1	0.000462	d:Bacteria,p:Proteobacteria,c:Gammaproteobacteria,o:Gammaproteobacteria__Incertae__Sedis,f:Unknown__Family,g:Acidibacter
ASV550	ASV550	2	14	1.64273	1	1	1	1	0.000462	d:Bacteria,p:Cyanobacteria,c:Cyanobacteriia,o:Synechococcales,f:Cyanobiaceae,g:Cyanobium__PCC-6307,s:uncultured__bacterium
ASV638	ASV638	2	9	1.63129	11	0.148676	0.166359	0	0.000586	d:Bacteria,p:Actinobacteriota,c:Thermoleophilia,o:Solirubrobacterales,f:67-14,g:uncultured__bacterium,s:unknown
ASV681	ASV681	2	5	1.66257	8	0.237785	0.282116	0	0.009437	d:Bacteria,p:Verrucomicrobiota,c:Verrucomicrobiae,o:Verrucomicrobiales,f:DEV007,g:uncultured__Verrucomicrobiales__bacterium,s:unknown
ASV794	ASV794	2	7	1.6508	9	0.172577	0.196851	0	0.000698	d:Bacteria,p:Actinobacteriota,c:Actinobacteria,o:PeM15,g:unknown,s:unknown
ASV936	ASV936	2	7	1.69246	9	0.1752	0.195157	0	0.000652	d:Bacteria,p:Actinobacteriota,c:Actinobacteria,o:Corynebacteriales,f:Mycobacteriaceae,g:Mycobacterium
ASV955	ASV955	2	9	1.62	8	0.204482	0.228012	0	0.000712	d:Bacteria,p:Proteobacteria,c:Alphaproteobacteria,o:Rhizobiales,f:Beijerinckiaceae,g:FukuN57,s:uncultured__proteobacterium
ASV1186	ASV1186	2	5	1.64842	8	0.237785	0.282116	0	0.009437	d:Bacteria,p:Verrucomicrobiota,c:Verrucomicrobiae,o:Verrucomicrobiales,f:Verrucomicrobiaceae,g:Brevifollis,s:uncultured__bacterium
ASV1225	ASV1225	2	13	-1.64104	9	0.200183	0.227742	297.217	0.00082	d:Bacteria,p:Proteobacteria,c:Alphaproteobacteria,o:Caulobacterales,f:Caulobacteraceae,g:Brevundimonas
ASV1527	ASV1527	2	5	1.60398	7	0.27478	0.303816	583.506	0.004787	d:Bacteria,p:Actinobacteriota,c:Acidimicrobiia,o:Microtrichales,f:Ilumatobacteraceae,g:CL500-29__marine__group
ASV2087	ASV2087	2	5	1.60675	8	0.2661	0.315373	0	0.019886	d:Bacteria,p:Proteobacteria,c:Gammaproteobacteria,o:Burkholderiales,f:Comamonadaceae
ASV34	ASV34	1	8	0.801545	10	0.158926	0.172697	0	0.000282	d:Bacteria,p:Cyanobacteria,c:Cyanobacteriia,o:Synechococcales,f:Cyanobiaceae,g:Cyanobium__PCC-6307
ASV45	ASV45	1	11	0.832075	9	0.193634	0.216431	0	0.00052	d:Bacteria,p:Proteobacteria,c:Alphaproteobacteria,o:Rhodobacterales,f:Rhodobacteraceae
ASV51	ASV51	1	0	-0.813052	8	0.250572	0.299348	0	0.01327	d:Bacteria,p:Proteobacteria,c:Alphaproteobacteria,o:Caulobacterales,f:Caulobacteraceae,g:Brevundimonas
ASV63	ASV63	1	9	0.824069	9	0.193292	0.214273	0	0.000468	d:Bacteria,p:Actinobacteriota,c:Actinobacteria,o:Frankiales,f:Sporichthyaceae,g:hgcI__clade,s:uncultured__bacterium
ASV70	ASV70	1	11	0.819601	9	0.196765	0.220012	0	0.000531	d:Bacteria,p:Proteobacteria,c:Alphaproteobacteria,o:Rhizobiales,f:Rhizobiales__Incertae__Sedis,g:uncultured
ASV93	ASV93	1	7	0.811697	10	0.151767	0.16798	0	0.000351	d:Bacteria,p:Proteobacteria,c:Alphaproteobacteria,o:Rhizobiales,f:Rhizobiales__Incertae__Sedis,g:uncultured
ASV174	ASV174	1	11	0.826556	9	0.196765	0.220012	0	0.000531	d:Bacteria,p:Bacteroidota,c:Bacteroidia,o:Chitinophagales,f:Saprospiraceae,g:Candidatus__Aquirestis,s:uncultured__bacterium
ASV200	ASV200	1	14	0.809346	2	0.666667	0.75	0	0.000251	d:Bacteria,p:Cyanobacteria,c:Cyanobacteriia,o:Synechococcales,f:Cyanobiaceae,g:Cyanobium__PCC-6307
ASV201	ASV201	1	7	0.804109	9	0.157441	0.17535	0	0.000353	d:Bacteria,p:Proteobacteria,c:Gammaproteobacteria,o:Burkholderiales,f:Comamonadaceae,g:uncultured,s:uncultured__bacterium
ASV219	ASV219	1	11	0.805423	9	0.208571	0.229894	0	0.000439	d:Bacteria,p:Proteobacteria,c:Gammaproteobacteria,o:Burkholderiales,f:Comamonadaceae,g:Aquabacterium
ASV281	ASV281	1	9	0.851976	9	0.184188	0.207732	0	0.000487	d:Bacteria,p:Actinobacteriota,c:Acidimicrobiia,o:Microtrichales,f:Ilumatobacteraceae,g:CL500-29__marine__group,s:uncultured__bacterium
ASV294	ASV294	1	11	0.832729	10	0.177184	0.197036	0	0.000414	d:Bacteria,p:Actinobacteriota,c:Actinobacteria,o:Corynebacteriales,f:Mycobacteriaceae,g:Mycobacterium
ASV327	ASV327	1	7	0.822952	9	0.17506	0.192873	0	0.000371	d:Bacteria,p:Proteobacteria,c:Alphaproteobacteria,o:Rhizobiales,f:Beijerinckiaceae,g:Methylocystis
ASV330	ASV330	1	9	0.808808	8	0.193634	0.210133	0	0.000375	d:Bacteria,p:Cyanobacteria,c:Cyanobacteriia,o:Synechococcales,f:Cyanobiaceae,g:Cyanobium__PCC-6307
ASV333	ASV333	1	9	0.805188	11	0.148575	0.164076	0	0.000303	d:Bacteria,p:Actinobacteriota,c:Thermoleophilia,o:Solirubrobacterales
ASV417	ASV417	1	10	0.816438	2	0.666667	0.75	0	0.000251	d:Bacteria,p:Proteobacteria,c:Gammaproteobacteria,o:Burkholderiales,f:Oxalobacteraceae
ASV478	ASV478	1	7	0.892639	10	0.159505	0.173636	0	0.000284	d:Bacteria,p:Proteobacteria,c:Gammaproteobacteria,o:Burkholderiales,f:Burkholderiaceae,g:Lautropia
ASV536	ASV536	1	9	0.801085	10	0.162342	0.17591	0	0.000261	d:Bacteria,p:Bacteroidota,c:Bacteroidia,o:Sphingobacteriales,f:AKYH767,g:uncultured__bacterium,s:unknown
ASV771	ASV771	1	5	0.800448	8	0.232484	0.256382	0	0.000934	d:Bacteria,p:Actinobacteriota,c:Acidimicrobiia,o:Microtrichales,f:Ilumatobacteraceae,g:CL500-29__marine__group,s:uncultured__bacterium
ASV775	ASV775	1	12	-0.803325	8	0.213659	0.231045	0	0.000396	d:Bacteria,p:Firmicutes,c:Bacilli,o:Bacillales,f:Bacillaceae,g:Bacillus,s:Bacillus__pseudomycoides
ASV801	ASV801	1	6	0.835585	10	0.197832	0.226549	0	0.000629	d:Bacteria,p:Proteobacteria,c:Gammaproteobacteria,o:Pseudomonadales,f:Moraxellaceae,g:Acinetobacter
ASV909	ASV909	1	10	0.817907	2	0.666667	0.75	0	0.000251	d:Bacteria,p:Proteobacteria,c:Gammaproteobacteria,o:Gammaproteobacteria__Incertae__Sedis,f:Unknown__Family,g:Acidibacter,s:uncultured__bacterium
ASV995	ASV995	1	6	0.839802	8	0.246344	0.290204	0	0.011625	d:Bacteria,p:Proteobacteria,c:Alphaproteobacteria,o:Sphingomonadales,f:Sphingomonadaceae,g:Sphingopyxis
ASV1094	ASV1094	1	8	0.804941	10	0.179803	0.199415	0	0.00037	d:Bacteria,p:Cyanobacteria,c:Cyanobacteriia,o:Synechococcales,f:Cyanobiaceae,g:Cyanobium__PCC-6307
ASV1162	ASV1162	1	9	0.826156	8	0.191434	0.207322	0	0.000359	d:Bacteria,p:Patescibacteria,c:Saccharimonadia,o:Saccharimonadales,f:uncultured__bacterium,g:unknown,s:unknown
ASV1599	ASV1599	1	14	0.833384	2	0.666667	0.75	0	0.000251	d:Bacteria,p:Cyanobacteria,c:Cyanobacteriia,o:Synechococcales,f:Cyanobiaceae,g:Cyanobium__PCC-6307
ASV2168	ASV2168	1	6	0.808454	9	0.239606	0.277863	0	0.005713	d:Bacteria,p:Proteobacteria,c:Gammaproteobacteria,o:Burkholderiales,f:Comamonadaceae,g:Acidovorax
EC	EC	1	5	0.841742	11	0.181141	0.206032	0	0.00037	#N/A

## Sheet: Table S5 ST bacteria
Table S5. Network parameters of bacterial community in ST region
Label	name	degree	modularity_class	weighted degree	Eccentricity	closnesscentrality	harmonicclosnesscentrality	betweenesscentrality	eigencentrality	annotation
ASV337	ASV337	96	9	8.90014	7	0.427509	0.62088	458.339	1	d:Bacteria,p:Actinobacteriota,c:Acidimicrobiia,o:Microtrichales,f:Ilumatobacteraceae,g:CL500-29__marine__group,s:uncultured__bacterium
ASV321	ASV321	95	9	8.14788	7	0.426716	0.618706	516.425	0.985169	d:Bacteria,p:Proteobacteria,c:Alphaproteobacteria,o:Sphingomonadales,f:Sphingomonadaceae
ASV272	ASV272	93	9	11.3277	7	0.418182	0.612195	529.796	0.974142	d:Bacteria,p:Actinobacteriota,c:Actinobacteria,o:Corynebacteriales,f:Mycobacteriaceae,g:Mycobacterium,s:uncultured__bacterium
ASV314	ASV314	93	9	7.76934	8	0.400697	0.606185	217.66	0.974037	d:Bacteria,p:Actinobacteriota,c:Acidimicrobiia,o:Microtrichales,f:Ilumatobacteraceae,g:CL500-29__marine__group,s:uncultured__bacterium
ASV1101	ASV1101	93	9	9.19614	8	0.400697	0.606185	180.599	0.98044	d:Bacteria,p:Proteobacteria,c:Gammaproteobacteria,o:Burkholderiales,f:Comamonadaceae,g:Limnohabitans
ASV260	ASV260	92	9	9.02445	8	0.4	0.604011	195.255	0.970646	d:Bacteria,p:Actinobacteriota,c:Actinobacteria,o:Corynebacteriales,f:Mycobacteriaceae,g:Mycobacterium
ASV263	ASV263	92	9	10.8955	8	0.4	0.604011	171.968	0.977071	d:Bacteria,p:Actinobacteriota,c:Acidimicrobiia,o:Microtrichales,f:Ilumatobacteraceae,g:CL500-29__marine__group
ASV757	ASV757	92	9	7.1755	7	0.424354	0.612184	405.978	0.970887	d:Bacteria,p:Proteobacteria,c:Gammaproteobacteria,o:Burkholderiales,f:Methylophilaceae,s:uncultured__bacterium
ASV1459	ASV1459	92	9	10.3967	8	0.4	0.604011	166.908	0.979389	d:Bacteria,p:Proteobacteria,c:Gammaproteobacteria,o:Burkholderiales,f:Comamonadaceae,g:Limnohabitans,s:uncultured__bacterium
ASV180	ASV180	91	9	13.1891	8	0.397924	0.600388	158.264	0.966208	d:Bacteria,p:Proteobacteria,c:Gammaproteobacteria,o:Burkholderiales,f:Comamonadaceae,g:Limnohabitans
ASV1441	ASV1441	91	9	6.40978	7	0.423573	0.61001	425.959	0.963586	d:Bacteria,p:Actinobacteriota,c:Actinobacteria,o:Frankiales,f:Sporichthyaceae,g:hgcI__clade
ASV38	ASV38	90	1	-5.21666	8	0.38526	0.586693	264.098	0.906017	d:Bacteria,p:Actinobacteriota,c:Acidimicrobiia,o:Microtrichales,f:Ilumatobacteraceae,g:CL500-29__marine__group,s:uncultured__bacterium
Inflow	Inflow	90	9	0.300755	7	0.418182	0.604099	670.264	0.919466	#N/A
ASV293	ASV293	89	9	8.10985	8	0.397924	0.59749	155.597	0.952418	d:Bacteria,p:Proteobacteria,c:Gammaproteobacteria,o:Burkholderiales,f:Comamonadaceae,g:Limnohabitans
ASV519	ASV519	89	9	6.32123	8	0.397924	0.59749	151.534	0.964225	d:Bacteria,p:Bacteroidota,c:Bacteroidia,o:Chitinophagales,f:Chitinophagaceae,g:Sediminibacterium
ASV1100	ASV1100	89	9	4.05418	8	0.394511	0.594229	167.583	0.950676	d:Bacteria,p:Verrucomicrobiota,c:Verrucomicrobiae,o:Chthoniobacterales,f:Terrimicrobiaceae,g:Terrimicrobium,s:uncultured__bacterium
ASV2179	ASV2179	89	9	10.8455	8	0.396552	0.59604	167.788	0.952215	d:Bacteria,p:Proteobacteria,c:Gammaproteobacteria,o:Burkholderiales,f:Alcaligenaceae,s:uncultured__bacterium
ASV123	ASV123	88	1	-3.3742	7	0.399306	0.587836	581.069	0.887025	d:Bacteria,p:Actinobacteriota,c:Acidimicrobiia,o:Microtrichales,f:Ilumatobacteraceae,g:CL500-29__marine__group,s:uncultured__bacterium
ASV29	ASV29	87	1	3.71814	7	0.415162	0.595983	591.596	0.900733	d:Bacteria,p:Actinobacteriota,c:Acidimicrobiia,o:Microtrichales,f:Ilumatobacteraceae,g:CL500-29__marine__group,s:uncultured__bacterium
ASV357	ASV357	87	1	-2.66911	8	0.383973	0.580895	213.694	0.899189	d:Bacteria,p:Actinobacteriota,c:Actinobacteria,o:Frankiales,f:Sporichthyaceae,g:hgcI__clade,s:uncultured__bacterium
ASV457	ASV457	87	1	0.802245	7	0.411449	0.592402	359.807	0.929952	d:Bacteria,p:Cyanobacteria,c:Cyanobacteriia,o:Synechococcales,f:Cyanobiaceae,g:Cyanobium__PCC-6307
ASV443	ASV443	86	1	0.679766	7	0.402098	0.586605	699.579	0.872745	d:Bacteria,p:Actinobacteriota,c:Actinobacteria,o:Micrococcales,f:Microbacteriaceae,g:Candidatus__Aquiluna
ASV730	ASV730	86	1	-2.09423	8	0.382696	0.57749	180.655	0.90892	d:Bacteria,p:Actinobacteriota,c:Acidimicrobiia,o:Microtrichales,f:Ilumatobacteraceae,g:CL500-29__marine__group
ASV870	ASV870	86	1	-3.36561	8	0.383973	0.579446	188.67	0.90609	d:Bacteria,p:Actinobacteriota,c:Acidimicrobiia,o:Microtrichales,f:Ilumatobacteraceae,g:CL500-29__marine__group,s:uncultured__bacterium
ASV113	ASV113	83	1	-2.56019	7	0.412186	0.587288	330.293	0.895469	d:Bacteria,p:Actinobacteriota,c:Actinobacteria,o:Frankiales,f:Sporichthyaceae,g:hgcI__clade,s:uncultured__bacterium
ASV542	ASV542	83	9	3.73105	8	0.38526	0.576475	91.0524	0.926648	d:Bacteria,p:Actinobacteriota,c:Acidimicrobiia,o:Microtrichales,f:Ilumatobacteraceae,g:CL500-29__marine__group
ASV170	ASV170	82	9	10.5067	8	0.391823	0.580823	126.869	0.897036	d:Bacteria,p:Actinobacteriota,c:Acidimicrobiia,o:Microtrichales,f:uncultured,g:uncultured__bacterium,s:unknown
ASV244	ASV244	82	9	6.44847	8	0.38206	0.571765	73.1999	0.913756	d:Bacteria,p:Proteobacteria,c:Gammaproteobacteria,o:Xanthomonadales,f:Xanthomonadaceae,g:Arenimonas
ASV560	ASV560	82	1	1.07026	8	0.381426	0.569881	187.431	0.848228	d:Bacteria,p:Actinobacteriota,c:Acidimicrobiia,o:Microtrichales,f:uncultured,g:uncultured__bacterium,s:unknown
ASV1054	ASV1054	82	9	9.0151	8	0.390492	0.579374	139.334	0.896777	d:Bacteria,p:Proteobacteria,c:Gammaproteobacteria,o:Burkholderiales,f:Comamonadaceae,g:Limnohabitans,s:uncultured__bacterium
ASV214	ASV214	81	1	9.49874	7	0.420475	0.589027	704.528	0.877279	d:Bacteria,p:Actinobacteriota,c:Acidimicrobiia,o:Microtrichales,f:Ilumatobacteraceae,g:CL500-29__marine__group,s:uncultured__marine__bacterium
ASV250	ASV250	81	1	0.231057	8	0.381426	0.568432	136.982	0.87945	d:Bacteria,p:Actinobacteriota,c:Acidimicrobiia,o:Microtrichales,f:Ilumatobacteraceae,g:CL500-29__marine__group
ASV883	ASV883	81	1	-6.94628	8	0.373984	0.564808	70.7987	0.89567	d:Bacteria,p:Proteobacteria,c:Gammaproteobacteria,o:Burkholderiales,f:MWH-UniP1__aquatic__group,g:uncultured__bacterium,s:unknown
ASV279	ASV279	80	1	1.29335	8	0.381426	0.566982	138.992	0.867268	d:Bacteria,p:Proteobacteria,c:Gammaproteobacteria,o:Burkholderiales,f:Comamonadaceae,g:Sphaerotilus,s:uncultured__bacterium
ASV663	ASV663	80	9	4.63424	8	0.377668	0.565026	56.4188	0.896716	d:Bacteria,p:Actinobacteriota,c:Acidimicrobiia,o:Microtrichales,f:Ilumatobacteraceae,g:CL500-29__marine__group,s:uncultured__actinobacterium
ASV100	ASV100	79	9	9.29318	7	0.401396	0.575342	280.662	0.860221	d:Bacteria,p:Proteobacteria,c:Gammaproteobacteria,o:Burkholderiales,f:Comamonadaceae,g:Limnohabitans
ASV2003	ASV2003	79	9	9.5	8	0.389831	0.574301	105.173	0.870026	d:Bacteria,p:Proteobacteria,c:Gammaproteobacteria,o:Burkholderiales,f:Comamonadaceae,g:Limnohabitans,s:uncultured__bacterium
ASV21	ASV21	78	1	-0.044474	8	0.380795	0.562997	138.315	0.847816	d:Bacteria,p:Actinobacteriota,c:Actinobacteria,o:Frankiales,f:Sporichthyaceae,g:hgcI__clade,s:uncultured__bacterium
ASV59	ASV59	77	1	9.50022	7	0.417423	0.580331	773.269	0.809016	d:Bacteria,p:Actinobacteriota,c:Acidimicrobiia,o:Microtrichales,f:Ilumatobacteraceae,g:CL500-29__marine__group,s:uncultured__bacterium
ASV349	ASV349	77	1	6.85901	7	0.401396	0.568634	288.942	0.825072	d:Bacteria,p:Actinobacteriota,c:Acidimicrobiia,o:Microtrichales,f:Ilumatobacteraceae,g:CL500-29__marine__group,s:uncultured__marine__bacterium
ASV715	ASV715	77	9	7.18054	8	0.378289	0.560678	129.045	0.859993	d:Bacteria,p:Bacteroidota,c:Bacteroidia,o:Chitinophagales,f:Chitinophagaceae,g:Sediminibacterium
ASV99	ASV99	76	1	-0.643651	7	0.395869	0.565155	194.153	0.831591	d:Bacteria,p:Cyanobacteria,c:Cyanobacteriia,o:Synechococcales,f:Cyanobiaceae,g:Cyanobium__PCC-6307
ASV167	ASV167	76	9	6.82748	8	0.373377	0.555026	45.3442	0.863861	d:Bacteria,p:Proteobacteria,c:Gammaproteobacteria,o:Burkholderiales,f:Comamonadaceae,g:Limnohabitans
ASV178	ASV178	76	1	-2.01039	7	0.397924	0.566967	205.918	0.85136	d:Bacteria,p:Cyanobacteria,c:Cyanobacteriia,o:Synechococcales,f:Cyanobiaceae,g:Cyanobium__PCC-6307
ASV759	ASV759	76	1	-7.08112	8	0.382696	0.561548	185.364	0.843549	d:Bacteria,p:Actinobacteriota,c:Actinobacteria,o:Frankiales,f:Sporichthyaceae,g:hgcI__clade,s:uncultured__bacterium
ASV315	ASV315	75	1	2.74387	7	0.409982	0.571418	541.286	0.799424	d:Bacteria,p:Bacteroidota,c:Bacteroidia,o:Chitinophagales,f:Chitinophagaceae,g:Dinghuibacter,s:uncultured__bacterium
ASV323	ASV323	75	1	-6.03839	8	0.375204	0.555461	61.9919	0.837026	d:Bacteria,p:Actinobacteriota,c:Acidimicrobiia,o:Microtrichales,f:Ilumatobacteraceae,g:CL500-29__marine__group,s:uncultured__bacterium
ASV401	ASV401	74	9	11.3249	8	0.38206	0.559953	69.7908	0.84402	d:Bacteria,p:Proteobacteria,c:Gammaproteobacteria,o:Burkholderiales,f:Comamonadaceae,g:Limnohabitans
ASV84	ASV84	73	1	-0.799382	7	0.397924	0.561242	128.247	0.839456	d:Bacteria,p:Cyanobacteria,c:Cyanobacteriia,o:Synechococcales,f:Cyanobiaceae,g:Cyanobium__PCC-6307
WT	WT	73	1	-6.37494	8	0.383333	0.558608	627.664	0.797154	#N/A
ASV319	ASV319	72	9	16.7684	7	0.397924	0.558561	256.399	0.797663	d:Bacteria,p:Proteobacteria,c:Gammaproteobacteria,o:Burkholderiales,f:Comamonadaceae,g:Limnohabitans,s:uncultured__bacterium
ASV1053	ASV1053	71	9	10.7037	8	0.377049	0.550751	68.1203	0.79418	d:Bacteria,p:Proteobacteria,c:Gammaproteobacteria,o:Burkholderiales,f:Oxalobacteraceae
ASV101	ASV101	68	1	-11.9916	8	0.367412	0.537635	38.293	0.779091	d:Bacteria,p:Cyanobacteria,c:Cyanobacteriia,o:Synechococcales,f:Cyanobiaceae,g:Cyanobium__PCC-6307
ASV135	ASV135	68	9	8.88003	8	0.369775	0.539084	29.1589	0.785864	d:Bacteria,p:Proteobacteria,c:Gammaproteobacteria,o:Burkholderiales,f:Comamonadaceae,g:Limnohabitans,s:uncultured__bacterium
ASV628	ASV628	68	1	-1.44177	8	0.369775	0.538214	72.5369	0.752803	d:Bacteria,p:Actinobacteriota,c:Actinobacteria,o:PeM15,g:unknown,s:unknown
ASV890	ASV890	67	9	11.6861	8	0.366826	0.534519	71.4579	0.748823	d:Bacteria,p:Bacteroidota,c:Bacteroidia,o:Chitinophagales,f:Chitinophagaceae,g:Ferruginibacter
ASV9	ASV9	66	1	2.03991	7	0.390492	0.543157	132.124	0.73782	d:Bacteria,p:Actinobacteriota,c:Actinobacteria,o:Frankiales,f:Sporichthyaceae,g:hgcI__clade,s:uncultured__bacterium
ASV504	ASV504	66	1	3.48846	7	0.389831	0.543778	89.9787	0.77994	d:Bacteria,p:Cyanobacteria,c:Cyanobacteriia,o:Synechococcales,f:Cyanobiaceae,g:Cyanobium__PCC-6307,s:uncultured__bacterium
ASV317	ASV317	64	9	16.4415	8	0.369775	0.533649	117.28	0.710888	d:Bacteria,p:Actinobacteriota,c:Actinobacteria,o:Frankiales,f:Sporichthyaceae,g:Candidatus__Planktophila,s:uncultured__bacterium
ASV31	ASV31	62	9	24.8795	8	0.370968	0.53104	69.5335	0.66527	d:Bacteria,p:Actinobacteriota,c:Actinobacteria,o:Frankiales,f:Sporichthyaceae,g:uncultured__bacterium,s:unknown
ASV1231	ASV1231	62	9	7.00309	8	0.363924	0.522562	71.408	0.679892	d:Bacteria,p:Proteobacteria,c:Gammaproteobacteria,o:Burkholderiales,f:Oxalobacteraceae,g:uncultured
ASV603	ASV603	61	9	18.5816	8	0.370968	0.527562	47.9318	0.705117	d:Bacteria,p:Proteobacteria,c:Gammaproteobacteria,o:Burkholderiales,f:Comamonadaceae,g:uncultured,s:uncultured__bacterium
ASV218	ASV218	60	1	-7.55625	8	0.362776	0.520243	917.013	0.697944	d:Bacteria,p:Actinobacteriota,c:Acidimicrobiia,o:Microtrichales,f:Ilumatobacteraceae,g:CL500-29__marine__group,s:uncultured__bacterium
ASV246	ASV246	60	1	-3.27065	8	0.364501	0.520461	51.5365	0.667465	d:Bacteria,p:Proteobacteria,c:Gammaproteobacteria,o:Burkholderiales,f:Comamonadaceae,g:Sphaerotilus,s:uncultured__bacterium
ASV2133	ASV2133	60	9	13.4284	8	0.357698	0.515316	35.3477	0.670605	d:Bacteria,p:Proteobacteria,c:Gammaproteobacteria,o:Burkholderiales,f:Comamonadaceae
ASV78	ASV78	59	1	1.69152	7	0.391823	0.532867	163.899	0.670244	d:Bacteria,p:Cyanobacteria,c:Cyanobacteriia,o:Synechococcales,f:Cyanobiaceae,g:Cyanobium__PCC-6307
ASV283	ASV283	59	1	-14.8479	8	0.36859	0.523214	93.4066	0.656209	d:Bacteria,p:Proteobacteria,c:Gammaproteobacteria,o:Burkholderiales,f:Comamonadaceae,s:uncultured__bacterium
ASV124	ASV124	58	1	-11.133	8	0.368	0.52104	88.6987	0.660749	d:Bacteria,p:Actinobacteriota,c:Actinobacteria,o:Frankiales,f:Sporichthyaceae
ASV1147	ASV1147	57	1	-4.37585	8	0.357698	0.510461	6.93259	0.689893	d:Bacteria,p:Proteobacteria,c:Gammaproteobacteria,o:Burkholderiales,f:Comamonadaceae,g:Ramlibacter,s:uncultured__bacterium
ASV94	ASV94	55	1	-8.19836	8	0.366242	0.514301	260.234	0.620841	d:Bacteria,p:Actinobacteriota,c:Thermoleophilia,o:Solirubrobacterales,f:67-14,s:unknown
ASV189	ASV189	54	1	5.69829	8	0.357143	0.503142	35.2128	0.605338	d:Bacteria,p:Actinobacteriota,c:Actinobacteria,o:Frankiales,f:Sporichthyaceae,g:hgcI__clade,s:uncultured__bacterium
ASV2030	ASV2030	54	9	20.8185	7	0.392491	0.52323	194.837	0.593389	d:Bacteria,p:Actinobacteriota,c:Actinobacteria,o:Micrococcales,f:Microbacteriaceae
ASV548	ASV548	53	9	2.83096	8	0.358814	0.502997	42.8443	0.58841	d:Bacteria,p:Actinobacteriota,c:Acidimicrobiia,o:Microtrichales,f:Ilumatobacteraceae,g:CL500-29__marine__group,s:marine__metagenome
ASV1047	ASV1047	52	9	16.0419	8	0.357143	0.50133	14.7329	0.605194	d:Bacteria,p:Proteobacteria,c:Gammaproteobacteria,o:Burkholderiales,f:Burkholderiaceae,g:Polynucleobacter
ASV393	ASV393	48	1	-23.4732	8	0.348485	0.488903	1519.9	0.476567	d:Bacteria,p:Proteobacteria,c:Alphaproteobacteria,o:Sphingomonadales,f:Sphingomonadaceae,g:Porphyrobacter
ASV1297	ASV1297	48	9	1.96135	8	0.343797	0.485352	46.7357	0.497444	d:Bacteria,p:Proteobacteria,c:Gammaproteobacteria,o:Burkholderiales,f:Burkholderiaceae,g:Polynucleobacter,s:uncultured__bacterium
ASV47	ASV47	47	1	-3.74272	7	0.377049	0.501749	684.414	0.525684	d:Bacteria,p:Cyanobacteria,c:Cyanobacteriia,o:Synechococcales,f:Cyanobiaceae,g:Cyanobium__PCC-6307
ASV49	ASV49	47	1	3.16989	8	0.348485	0.485026	6.72212	0.553498	d:Bacteria,p:Actinobacteriota,c:Actinobacteria,o:Frankiales,f:Sporichthyaceae,g:hgcI__clade,s:uncultured__bacterium
ASV268	ASV268	45	9	21.3403	7	0.358255	0.48589	672.148	0.489849	d:Bacteria,p:Proteobacteria,c:Gammaproteobacteria,o:Burkholderiales,f:Comamonadaceae,g:Limnohabitans,s:uncultured__bacterium
ASV120	ASV120	43	1	7.80316	8	0.359937	0.487593	61.7167	0.51561	d:Bacteria,p:Verrucomicrobiota,c:Verrucomicrobiae,o:Methylacidiphilales,f:Methylacidiphilaceae,g:uncultured,s:uncultured__bacterium
ASV152	ASV152	42	9	-1.00865	8	0.340741	0.472308	39.922	0.413534	d:Bacteria,p:Proteobacteria,c:Gammaproteobacteria,o:Burkholderiales,f:Comamonadaceae,g:Limnohabitans,s:uncultured__Limnohabitans__sp.
ASV1948	ASV1948	42	9	22.4346	7	0.36859	0.487547	120.352	0.4725	d:Bacteria,p:Actinobacteriota,c:Actinobacteria,o:Micrococcales,f:Microbacteriaceae,g:Rhodoluna,s:uncultured__bacterium
ASV585	ASV585	41	1	18.5487	7	0.364501	0.482474	183.139	0.398934	d:Bacteria,p:Actinobacteriota,c:Acidimicrobiia,o:Microtrichales,f:Ilumatobacteraceae,g:CL500-29__marine__group
ASV743	ASV743	41	9	12.3494	7	0.369775	0.485952	289.437	0.458334	d:Bacteria,p:Actinobacteriota,c:Actinobacteria,o:Frankiales,f:Sporichthyaceae,g:hgcI__clade,s:uncultured__bacterium
ASV392	ASV392	39	9	0.746342	8	0.343284	0.466548	10.0005	0.445416	d:Bacteria,p:Proteobacteria,c:Gammaproteobacteria,o:Burkholderiales,f:Comamonadaceae,g:Limnohabitans
ASV132	ASV132	38	9	25.3585	7	0.354938	0.472412	292.002	0.403815	d:Bacteria,p:Bacteroidota,c:Bacteroidia,o:Cytophagales,f:Spirosomaceae,g:Pseudarcicella
ASV87	ASV87	36	1	12.1556	7	0.383333	0.486781	675.81	0.332489	d:Bacteria,p:Cyanobacteria,c:Cyanobacteriia,o:Synechococcales,f:Cyanobiaceae,g:Cyanobium__PCC-6307
ASV1017	ASV1017	36	9	15.4093	8	0.352221	0.46897	29.6215	0.415211	d:Bacteria,p:Bacteroidota,c:Bacteroidia,o:Bacteroidales,f:Prevotellaceae,g:uncultured,s:uncultured__bacterium
ASV455	ASV455	35	9	16.0693	8	0.334789	0.453649	7.76835	0.408998	d:Bacteria,p:Firmicutes,c:Clostridia,o:Peptostreptococcales-Tissierellales,f:Peptostreptococcaceae,s:uncultured__bacterium
ASV224	ASV224	34	1	3.47752	8	0.357698	0.470419	554.719	0.381438	d:Bacteria,p:Proteobacteria,c:Gammaproteobacteria,o:Burkholderiales,f:Burkholderiaceae,g:Limnobacter,s:uncultured__bacterium
ASV63	ASV63	33	9	17.8155	7	0.339734	0.452629	783.354	0.34925	d:Bacteria,p:Actinobacteriota,c:Actinobacteria,o:Frankiales,f:Sporichthyaceae,g:hgcI__clade,s:uncultured__bacterium
ASV806	ASV806	33	9	-1.82335	7	0.346908	0.45617	98.2342	0.299962	d:Bacteria,p:Actinobacteriota,c:Actinobacteria,o:Frankiales,f:Sporichthyaceae,g:hgcI__clade,s:uncultured__Actinomycetales__bacterium
ASV34	ASV34	31	1	6.26403	6	0.394511	0.481014	3942.06	0.278006	d:Bacteria,p:Cyanobacteria,c:Cyanobacteriia,o:Synechococcales,f:Cyanobiaceae,g:Cyanobium__PCC-6307
ASV158	ASV158	31	9	-1.77212	7	0.343797	0.450155	96.5074	0.284609	d:Bacteria,p:Actinobacteriota,c:Acidimicrobiia,o:Microtrichales,f:Ilumatobacteraceae,g:CL500-29__marine__group,s:uncultured__bacterium
ASV186	ASV186	29	9	9.40044	8	0.336257	0.443504	7.93605	0.327579	d:Bacteria,p:Proteobacteria,c:Gammaproteobacteria,o:Burkholderiales,f:Comamonadaceae,g:Limnohabitans,s:uncultured__bacterium
ASV239	ASV239	29	1	11.0415	8	0.339734	0.444591	17.9573	0.289507	d:Bacteria,p:Actinobacteriota,c:Actinobacteria,o:Frankiales,f:Sporichthyaceae,g:hgcI__clade,s:uncultured__bacterium
ASV196	ASV196	28	9	14.9457	8	0.331412	0.435823	1.6989	0.325478	d:Bacteria,p:Proteobacteria,c:Alphaproteobacteria,o:Rhodobacterales,f:Rhodobacteraceae
ASV274	ASV274	28	1	22.2444	7	0.361635	0.456128	81.2291	0.288072	d:Bacteria,p:Actinobacteriota,c:Acidimicrobiia,o:Microtrichales,f:Ilumatobacteraceae,g:CL500-29__marine__group,s:uncultured__bacterium
ASV1136	ASV1136	28	9	18.3909	8	0.334302	0.441548	672.433	0.32282	d:Bacteria,p:Bacteroidota,c:Bacteroidia,o:Chitinophagales,f:Chitinophagaceae,g:Sediminibacterium
ASV18	ASV18	27	9	-4.0804	7	0.339233	0.438344	1285.06	0.232164	d:Bacteria,p:Actinobacteriota,c:Actinobacteria,o:Corynebacteriales,f:Mycobacteriaceae,g:Mycobacterium
ASV79	ASV79	27	9	12.5809	8	0.335277	0.438287	0.372324	0.344012	d:Bacteria,p:Proteobacteria,c:Alphaproteobacteria,o:Rhizobiales,f:Methyloligellaceae,g:uncultured,s:uncultured__bacterium
ASV56	ASV56	26	9	2.08895	8	0.329513	0.433685	23.021	0.236094	d:Bacteria,p:Proteobacteria,c:Gammaproteobacteria,o:Burkholderiales,f:Comamonadaceae,g:Limnohabitans,s:uncultured__bacterium
ASV770	ASV770	26	1	-13.2746	8	0.329513	0.4322	0.154685	0.332019	d:Bacteria,p:Actinobacteriota,c:Acidimicrobiia,o:Microtrichales,f:Ilumatobacteraceae,g:CL500-29__marine__group,s:uncultured__Acidimicrobiaceae__bacterium
ASV95	ASV95	24	9	1.55865	8	0.334789	0.43249	5.38431	0.267561	d:Bacteria,p:Proteobacteria,c:Gammaproteobacteria,o:Xanthomonadales,f:Xanthomonadaceae,g:Arenimonas,s:uncultured__bacterium
ASV255	ASV255	23	9	9.31015	8	0.338733	0.434405	8.42844	0.273681	d:Bacteria,p:Proteobacteria,c:Gammaproteobacteria,o:Burkholderiales,f:Comamonadaceae,g:Malikia,s:uncultured__bacterium
ASV20	ASV20	21	9	4.00729	8	0.340741	0.431403	25.801	0.240303	d:Bacteria,p:Actinobacteriota,c:Acidimicrobiia,o:Microtrichales,f:Ilumatobacteraceae,g:CL500-29__marine__group,s:uncultured__bacterium
ASV427	ASV427	21	9	-7.35716	7	0.354938	0.439389	656.78	0.145746	d:Bacteria,p:Proteobacteria,c:Alphaproteobacteria,o:Rhodobacterales,f:Rhodobacteraceae
ASV281	ASV281	20	1	8.36665	7	0.356037	0.439389	1512.32	0.106962	d:Bacteria,p:Actinobacteriota,c:Acidimicrobiia,o:Microtrichales,f:Ilumatobacteraceae,g:CL500-29__marine__group,s:uncultured__bacterium
ASV2272	ASV2272	20	9	8.17584	8	0.333333	0.424446	0.111752	0.255583	d:Bacteria,p:Actinobacteriota,c:Actinobacteria,o:Frankiales,f:Sporichthyaceae,g:hgcI__clade,s:uncultured__bacterium
ASV80	ASV80	16	9	1.60219	7	0.319444	0.401242	32.0978	0.129172	d:Bacteria,p:Actinobacteriota,c:Actinobacteria,o:Frankiales,f:Sporichthyaceae,g:hgcI__clade,s:uncultured__bacterium
ASV300	ASV300	16	9	9.89832	8	0.323034	0.409845	22.5904	0.13267	d:Bacteria,p:Actinobacteriota,c:Actinobacteria,o:Frankiales,f:Sporichthyaceae,g:hgcI__clade,s:uncultured__bacterium
ASV43	ASV43	15	1	7.42219	8	0.328103	0.411982	1.97496	0.167495	d:Bacteria,p:Proteobacteria,c:Gammaproteobacteria,o:Burkholderiales,f:Comamonadaceae,s:uncultured__bacterium
ASV53	ASV53	14	3	12.0096	7	0.279126	0.3306	1765.94	0.003623	d:Bacteria,p:Cyanobacteria,c:Cyanobacteriia,o:Synechococcales,f:Cyanobiaceae,g:Cyanobium__PCC-6307
ASV886	ASV886	14	3	11.8355	8	0.245726	0.308183	835.207	0.003777	d:Bacteria,p:Proteobacteria,c:Gammaproteobacteria,o:Burkholderiales,f:Comamonadaceae
ASV3	ASV3	13	3	11.0306	7	0.272835	0.32411	1260.16	0.003319	d:Bacteria,p:Actinobacteriota,c:Acidimicrobiia,o:Microtrichales,f:Ilumatobacteraceae,g:CL500-29__marine__group,s:uncultured__bacterium
ASV76	ASV76	13	3	11.0629	7	0.281518	0.33176	1847.94	0.003625	d:Bacteria,p:Cyanobacteria,c:Cyanobacteriia,o:Synechococcales,f:Cyanobiaceae,g:Cyanobium__PCC-6307
ASV102	ASV102	13	9	-2.42521	6	0.33237	0.394058	462.355	0.022766	d:Bacteria,p:Actinobacteriota,c:Actinobacteria,o:Micrococcales,f:Microbacteriaceae,g:Aurantimicrobium,s:uncultured__bacterium
ASV198	ASV198	13	3	11.0167	8	0.236626	0.294306	1529.48	0.00337	d:Bacteria,p:Proteobacteria,c:Gammaproteobacteria,o:Burkholderiales,f:Nitrosomonadaceae,g:Ellin6067,s:uncultured__bacterium
ASV449	ASV449	13	3	10.9663	8	0.259594	0.311475	921.398	0.003371	d:Bacteria,p:Cyanobacteria,c:Cyanobacteriia,o:Synechococcales,f:Cyanobiaceae,g:Cyanobium__PCC-6307
ASV270	ASV270	12	1	3.22933	6	0.351145	0.413986	755.311	0.042548	d:Bacteria,p:Bacteroidota,c:Bacteroidia,o:Chitinophagales,f:Chitinophagaceae,g:Terrimonas,s:uncultured__bacterium
ASV282	ASV282	12	3	10.1339	8	0.243129	0.299125	433.551	0.003245	d:Bacteria,p:Cyanobacteria,c:Cyanobacteriia,o:Synechococcales,f:Cyanobiaceae,g:Cyanobium__PCC-6307,s:uncultured__bacterium
ASV414	ASV414	12	1	5.07146	6	0.317241	0.362754	1915.36	0.004513	d:Bacteria,p:Proteobacteria,c:Gammaproteobacteria,o:Burkholderiales,f:Oxalobacteraceae,g:uncultured
ASV896	ASV896	12	1	1.68328	8	0.318119	0.399265	0.46375	0.131472	d:Bacteria,p:Actinobacteriota,c:Thermoleophilia,o:Solirubrobacterales,f:67-14,g:uncultured__bacterium,s:unknown
ASV1619	ASV1619	12	1	8.26854	8	0.319001	0.397924	0.043478	0.141098	d:Bacteria,p:Proteobacteria,c:Gammaproteobacteria,o:Burkholderiales,f:MWH-UniP1__aquatic__group,g:uncultured__bacterium,s:unknown
ASV334	ASV334	11	3	9.18389	8	0.242616	0.296227	149.095	0.003034	d:Bacteria,p:Proteobacteria,c:Gammaproteobacteria,o:Burkholderiales,f:MWH-UniP1__aquatic__group,g:uncultured__bacterium,s:unknown
ASV1402	ASV1402	11	1	4.13771	7	0.306667	0.363602	347.569	0.011701	d:Bacteria,p:Actinobacteriota,c:Acidimicrobiia,o:Microtrichales,f:uncultured,g:uncultured__bacterium,s:unknown
ASV62	ASV62	10	1	-0.030922	8	0.325318	0.401475	54.3033	0.093985	d:Bacteria,p:Proteobacteria,c:Alphaproteobacteria,o:Sphingomonadales,f:Sphingomonadaceae
ASV242	ASV242	10	4	8.40523	8	0.250272	0.292821	944.672	0.00213	d:Bacteria,p:Bacteroidota,c:Bacteroidia,o:Chitinophagales,f:Chitinophagaceae,g:Ferruginibacter
ASV346	ASV346	10	9	5.01656	6	0.353846	0.412826	754.338	0.060713	d:Bacteria,p:Proteobacteria,c:Gammaproteobacteria,o:Burkholderiales,f:Alcaligenaceae
ASV673	ASV673	10	3	8.38216	7	0.280146	0.324327	597.513	0.002512	d:Bacteria,p:Cyanobacteria,c:Cyanobacteriia,o:Synechococcales,f:Cyanobiaceae,g:Cyanobium__PCC-6307
ASV778	ASV778	10	1	8.19838	8	0.309973	0.384591	0	0.110786	d:Bacteria,p:Bacteroidota,c:Kapabacteria,o:Kapabacteriales,f:uncultured__bacterium,g:unknown,s:unknown
ASV2	ASV2	9	1	7.36559	8	0.29909	0.375435	0	0.099204	d:Bacteria,p:Proteobacteria,c:Gammaproteobacteria,o:Burkholderiales,f:Comamonadaceae,g:Aquabacterium
ASV30	ASV30	9	9	2.52779	6	0.33189	0.393333	1115.47	0.045534	d:Bacteria,p:Cyanobacteria,c:Cyanobacteriia,o:Synechococcales,f:Cyanobiaceae,g:Cyanobium__PCC-6307
ASV92	ASV92	9	3	7.84464	8	0.240334	0.289705	68.2577	0.002753	d:Bacteria,p:Cyanobacteria,c:Cyanobacteriia,o:Synechococcales,f:Cyanobiaceae,g:Cyanobium__PCC-6307
ASV174	ASV174	9	9	-2.46015	8	0.313779	0.387707	0.675769	0.088164	d:Bacteria,p:Bacteroidota,c:Bacteroidia,o:Chitinophagales,f:Saprospiraceae,g:Candidatus__Aquirestis,s:uncultured__bacterium
ASV190	ASV190	9	1	6.04421	7	0.288582	0.338364	760.55	0.006344	d:Bacteria,p:Actinobacteriota,c:Acidimicrobiia,o:Microtrichales,f:Ilumatobacteraceae,g:CL500-29__marine__group,s:uncultured__bacterium
ASV213	ASV213	8	9	-1.54228	7	0.322129	0.384472	891.279	0.025982	d:Bacteria,p:Bacteroidota,c:Bacteroidia,o:Chitinophagales,f:Chitinophagaceae,g:Sediminibacterium,s:uncultured__bacterium
ASV735	ASV735	8	3	6.78805	8	0.233978	0.279017	26.5482	0.002358	d:Bacteria,p:Planctomycetota,c:Planctomycetes,o:Gemmatales,f:Gemmataceae,g:uncultured,s:uncultured__bacterium
ASV1	ASV1	7	3	5.89993	8	0.233266	0.27427	254.932	0.001775	d:Bacteria,p:Proteobacteria,c:Alphaproteobacteria,o:SAR11__clade,f:Clade__III,g:uncultured__bacterium,s:unknown
ASV215	ASV215	7	6	5.85643	9	0.202287	0.247495	779.505	0.001507	d:Bacteria,p:Chloroflexi,c:Chloroflexia,o:Thermomicrobiales,f:JG30-KF-CM45,s:unknown
ASV500	ASV500	7	1	0.914521	8	0.290038	0.363126	59.2979	0.043304	d:Bacteria,p:Proteobacteria,c:Gammaproteobacteria,o:Enterobacterales,f:Aeromonadaceae,g:Aeromonas
ASV536	ASV536	7	1	5.8363	7	0.254425	0.290725	245.26	0.001761	d:Bacteria,p:Bacteroidota,c:Bacteroidia,o:Sphingobacteriales,f:AKYH767,g:uncultured__bacterium,s:unknown
DO	DO	7	10	-5.81676	8	0.269321	0.316175	388.635	0.0031	#N/A
ASV6	ASV6	6	4	5.19877	7	0.284653	0.320549	815.366	0.001994	d:Bacteria,p:Cyanobacteria,c:Cyanobacteriia,o:Synechococcales,f:Cyanobiaceae,g:Cyanobium__PCC-6307
ASV65	ASV65	6	1	-0.042992	8	0.248918	0.288991	507.978	0.0015	d:Bacteria,p:Proteobacteria,c:Alphaproteobacteria,o:Sphingomonadales,f:Sphingomonadaceae
ASV104	ASV104	6	3	3.32331	7	0.262258	0.291211	433.111	0.001382	d:Bacteria,p:Cyanobacteria,c:Cyanobacteriia,o:Synechococcales,f:Cyanobiaceae,g:Cyanobium__PCC-6307
ASV106	ASV106	6	4	5.07356	8	0.247312	0.281951	138.474	0.001437	d:Bacteria,p:Verrucomicrobiota,c:Verrucomicrobiae,o:Chthoniobacterales,f:Chthoniobacteraceae,g:LD29,s:uncultured__bacterium
ASV118	ASV118	6	1	5.04398	7	0.27512	0.317174	239.432	0.00313	d:Bacteria,p:Actinobacteriota,c:Thermoleophilia,o:Gaiellales,f:uncultured,g:uncultured__bacterium,s:unknown
ASV127	ASV127	6	3	5.0749	6	0.329041	0.363406	2005.28	0.005576	d:Bacteria,p:Cyanobacteria,c:Cyanobacteriia,o:Synechococcales,f:Cyanobiaceae,g:Cyanobium__PCC-6307
ASV155	ASV155	6	1	4.99556	8	0.241851	0.274653	705.351	0.001314	d:Bacteria,p:Actinobacteriota,c:Acidimicrobiia,o:Microtrichales,f:Ilumatobacteraceae,g:CL500-29__marine__group,s:uncultured__bacterium
ASV173	ASV173	6	1	5.04799	9	0.261959	0.322431	904.529	0.008504	d:Bacteria,p:Proteobacteria,c:Alphaproteobacteria,o:Sphingomonadales,f:Sphingomonadaceae,g:Sandarakinorhabdus
ASV602	ASV602	6	3	4.93868	8	0.23614	0.274343	407.718	0.001569	d:Bacteria,p:Actinobacteriota,c:Acidimicrobiia,o:Microtrichales,f:Ilumatobacteraceae,g:CL500-29__marine__group,s:uncultured__Acidimicrobiaceae__bacterium
ASV771	ASV771	6	1	4.94396	8	0.304233	0.368214	229	0.056564	d:Bacteria,p:Actinobacteriota,c:Acidimicrobiia,o:Microtrichales,f:Ilumatobacteraceae,g:CL500-29__marine__group,s:uncultured__bacterium
ASV796	ASV796	6	1	1.70742	7	0.294118	0.33381	47.9639	0.00456	d:Bacteria,p:Proteobacteria,c:Gammaproteobacteria,o:Burkholderiales,f:Oxalobacteraceae,s:uncultured__bacterium
ASV14	ASV14	5	1	2.5372	7	0.274463	0.308385	220.808	0.001362	d:Bacteria,p:Actinobacteriota,c:Acidimicrobiia,o:Microtrichales,f:Ilumatobacteraceae,g:CL500-29__marine__group,s:uncultured__bacterium
ASV42	ASV42	5	1	0.877044	9	0.261067	0.312253	309.578	0.005549	d:Bacteria,p:Proteobacteria,c:Gammaproteobacteria,o:Burkholderiales,f:Comamonadaceae,g:Hydrogenophaga
ASV44	ASV44	5	3	4.28914	6	0.324859	0.357391	1666.34	0.00532	d:Bacteria,p:Cyanobacteria,c:Cyanobacteriia,o:Synechococcales,f:Cyanobiaceae,g:Cyanobium__PCC-6307
ASV114	ASV114	5	1	2.41658	9	0.269953	0.320669	100.781	0.006471	d:Bacteria,p:Proteobacteria,c:Alphaproteobacteria,o:Rhizobiales,f:Rhizobiales__Incertae__Sedis,g:Alsobacter,s:uncultured__Alphaproteobacteria__bacterium
ASV125	ASV125	5	4	4.28373	9	0.201049	0.22775	1.83333	0.001033	d:Bacteria,p:Verrucomicrobiota,c:Verrucomicrobiae,o:Chthoniobacterales,f:Chthoniobacteraceae,g:LD29,s:uncultured__bacterium
ASV147	ASV147	5	9	-2.54142	7	0.281174	0.320911	300.172	0.005901	d:Bacteria,p:Actinobacteriota,c:Actinobacteria,o:Frankiales,f:Sporichthyaceae,g:hgcI__clade,s:uncultured__Frankineae__bacterium
ASV162	ASV162	5	1	4.16657	7	0.271226	0.311967	23.9268	0.002928	d:Bacteria,p:Bacteroidota,c:Kapabacteria,o:Kapabacteriales,f:uncultured__bacterium,g:unknown,s:unknown
ASV266	ASV266	5	9	0.830052	8	0.300654	0.36942	1.24184	0.044372	d:Bacteria,p:Bacteroidota,c:Bacteroidia,o:Sphingobacteriales,f:NS11-12__marine__group,g:uncultured__bacterium,s:unknown
ASV479	ASV479	5	3	4.3147	8	0.227273	0.261661	17.4093	0.001238	d:Bacteria,p:Actinobacteriota,c:Actinobacteria,o:Frankiales,f:Sporichthyaceae,g:hgcI__clade
ASV657	ASV657	5	4	4.21839	8	0.247046	0.279777	29.9768	0.001247	d:Bacteria,p:Proteobacteria,c:Gammaproteobacteria,o:Burkholderiales,f:Comamonadaceae,s:uncultured__bacterium
ASV731	ASV731	5	9	0.879445	6	0.307076	0.34913	36.7339	0.008587	d:Bacteria,p:Actinobacteriota,c:Actinobacteria,o:Frankiales,f:Sporichthyaceae,g:hgcI__clade
ASV808	ASV808	5	3	4.10192	8	0.23023	0.266335	0	0.001562	d:Bacteria,p:Actinobacteriota,c:Actinobacteria,o:Frankiales,f:Sporichthyaceae,g:hgcI__clade
ASV22	ASV22	4	3	3.39358	6	0.312076	0.348406	92.6935	0.008368	d:Bacteria,p:Cyanobacteria,c:Cyanobacteriia,o:Synechococcales,f:Cyanobiaceae,g:Cyanobium__PCC-6307
ASV23	ASV23	4	4	3.38491	9	0.200873	0.225576	0.333333	0.000827	d:Bacteria,p:Verrucomicrobiota,c:Verrucomicrobiae,o:Chthoniobacterales,f:Chthoniobacteraceae,g:LD29,s:uncultured__bacterium
ASV27	ASV27	4	4	3.37385	9	0.202287	0.227895	8.00742	0.000828	d:Bacteria,p:Verrucomicrobiota,c:Verrucomicrobiae,o:Chthoniobacterales,f:Chthoniobacteraceae,g:LD29,s:uncultured__bacterium
ASV32	ASV32	4	1	1.59089	9	0.232323	0.265742	9.55578	0.000989	d:Bacteria,p:Proteobacteria,c:Alphaproteobacteria,o:Sphingomonadales,f:Sphingomonadaceae,g:Novosphingobium
ASV58	ASV58	4	1	3.39799	10	0.208522	0.243389	114	0.000837	d:Bacteria,p:Proteobacteria,c:Alphaproteobacteria,o:Sphingomonadales,f:Sphingomonadaceae,g:Porphyrobacter
ASV243	ASV243	4	1	3.27839	7	0.252193	0.280704	31.3106	0.001007	d:Bacteria,p:Chloroflexi,c:SL56__marine__group,o:uncultured__bacterium,f:unknown,g:unknown,s:unkown
ASV307	ASV307	4	5	1.66755	7	0.297542	0.338085	446.12	0.007666	d:Bacteria,p:Proteobacteria,c:Gammaproteobacteria,o:Burkholderiales,f:Burkholderiaceae,g:Polynucleobacter,s:uncultured__bacterium
ASV318	ASV318	4	1	3.33983	7	0.253025	0.280269	15.8895	0.000982	d:Bacteria,p:Bacteroidota,c:Bacteroidia,o:Flavobacteriales,f:Crocinitomicaceae,g:Fluviicola,s:uncultured__Fluviicola__sp.
ASV356	ASV356	4	1	3.24433	7	0.247046	0.275704	63.6705	0.000946	d:Bacteria,p:Proteobacteria,c:Alphaproteobacteria,o:Acetobacterales,f:Acetobacteraceae,g:Roseomonas
ASV412	ASV412	4	3	3.32483	6	0.300261	0.34087	282.948	0.008238	d:Bacteria,p:Cyanobacteria,c:Cyanobacteriia,o:Synechococcales,f:Cyanobiaceae,g:Cyanobium__PCC-6307
ASV533	ASV533	4	3	1.73669	7	0.246253	0.270994	2.80971	0.001016	d:Bacteria,p:Cyanobacteria,c:Cyanobacteriia,o:Synechococcales,f:Cyanobiaceae,g:Cyanobium__PCC-6307
ASV638	ASV638	4	3	0.029083	7	0.28083	0.318737	135.371	0.005745	d:Bacteria,p:Actinobacteriota,c:Thermoleophilia,o:Solirubrobacterales,f:67-14,g:uncultured__bacterium,s:unknown
ASV889	ASV889	4	1	3.30881	10	0.208522	0.243389	114	0.000837	d:Bacteria,p:Proteobacteria,c:Gammaproteobacteria,o:Xanthomonadales,f:Xanthomonadaceae,g:Silanimonas,s:uncultured__bacterium
ASV1029	ASV1029	4	4	3.26424	7	0.281518	0.319534	1107.72	0.004158	d:Bacteria,p:Bacteroidota,c:Bacteroidia,o:Chitinophagales,f:Saprospiraceae,g:Candidatus__Aquirestis,s:uncultured__bacterium
ASV1843	ASV1843	4	3	3.36274	8	0.218424	0.249053	76.7566	0.00087	d:Bacteria,p:Proteobacteria,c:Alphaproteobacteria,o:Rhizobiales,f:Beijerinckiaceae,s:uncultured__bacterium
ASV7	ASV7	3	3	2.47722	8	0.215154	0.240575	0	0.00075	d:Bacteria,p:Actinobacteriota,c:Actinobacteria,o:Frankiales,f:Sporichthyaceae,g:hgcI__clade,s:uncultured__bacterium
ASV35	ASV35	3	1	2.44754	9	0.265896	0.318791	2.90874	0.008654	d:Bacteria,p:Proteobacteria,c:Alphaproteobacteria,o:Sphingomonadales,f:Sphingomonadaceae,g:Novosphingobium
ASV107	ASV107	3	3	2.47749	8	0.22158	0.245968	63.1505	0.000598	d:Bacteria,p:Planctomycetota,c:Planctomycetes,o:Gemmatales,f:Gemmataceae,g:uncultured
ASV182	ASV182	3	6	2.45151	10	0.168745	0.19544	229	0.000559	d:Bacteria,p:Actinobacteriota,c:Actinobacteria,o:PeM15,f:metagenome,g:unknown,s:unknown
ASV192	ASV192	3	1	2.49204	9	0.260771	0.315185	3.125	0.007494	d:Bacteria,p:Proteobacteria,c:Alphaproteobacteria,o:Sphingomonadales,f:Sphingomonadaceae,g:Novosphingobium
ASV230	ASV230	3	4	2.49003	9	0.200698	0.223402	0	0.000649	d:Bacteria,p:Bacteroidota,c:Bacteroidia,o:Chitinophagales,f:Chitinophagaceae,g:Lacibacter,s:uncultured__Chitinophagaceae__bacterium
ASV232	ASV232	3	9	-0.766834	7	0.297158	0.339213	0	0.015611	d:Bacteria,p:Actinobacteriota,c:Actinobacteria,o:Frankiales,f:Sporichthyaceae,g:hgcI__clade,s:uncultured__bacterium
ASV361	ASV361	3	6	2.53191	10	0.188525	0.21489	318.966	0.000544	d:Bacteria,p:SAR324__cladeMarine__group__B,c:uncultured__delta__proteobacterium,o:unknown,f:unknown,g:unknown,s:unknown
ASV478	ASV478	3	1	0.861111	9	0.268378	0.31451	9.56983	0.006043	d:Bacteria,p:Proteobacteria,c:Gammaproteobacteria,o:Burkholderiales,f:Burkholderiaceae,g:Lautropia
ASV537	ASV537	3	1	0.796185	7	0.265589	0.296418	0	0.001646	d:Bacteria,p:Bacteroidota,c:Bacteroidia,o:Chitinophagales,f:Chitinophagaceae,g:uncultured
ASV565	ASV565	3	1	2.46063	8	0.305851	0.360637	3.54259	0.016869	d:Bacteria,p:Bacteroidota,c:Bacteroidia,o:Flavobacteriales,f:Crocinitomicaceae,g:Fluviicola,s:uncultured__Bacteroidetes__bacterium
ASV573	ASV573	3	3	2.48013	9	0.212177	0.236741	39.9714	0.000582	d:Bacteria,p:Bacteroidota,c:Kapabacteria,o:Kapabacteriales,g:unknown,s:unknown
ASV699	ASV699	3	1	2.55758	10	0.208333	0.241215	0	0.000683	d:Bacteria,p:Proteobacteria,c:Alphaproteobacteria,o:Rhodobacterales,f:Rhodobacteraceae,g:Rhodobacter,s:uncultured__bacterium
ASV714	ASV714	3	3	2.55113	8	0.22977	0.260212	0	0.000895	d:Bacteria,p:Cyanobacteria,c:Cyanobacteriia,o:Synechococcales,f:Cyanobiaceae
ASV917	ASV917	3	1	2.45928	10	0.212569	0.244802	457	0.0006	d:Bacteria,p:Proteobacteria,c:Alphaproteobacteria,o:Rhizobiales,f:Beijerinckiaceae,g:FukuN57,s:bacterium__enrichment__culture__clone__B172011
ASV1191	ASV1191	3	6	2.45531	9	0.19344	0.22509	112.51	0.000713	d:Bacteria,p:Proteobacteria,c:Gammaproteobacteria,o:Burkholderiales,f:Oxalobacteraceae
ASV1381	ASV1381	3	3	2.57471	8	0.223735	0.254198	0	0.000931	d:Bacteria,p:Bacteroidota,c:Bacteroidia,o:Chitinophagales,f:Chitinophagaceae,g:Dinghuibacter,s:uncultured__bacterium
ASV1943	ASV1943	3	3	2.46026	8	0.223953	0.252024	96.0664	0.000676	d:Bacteria,p:Bacteroidota,c:Bacteroidia,o:Flavobacteriales,f:Crocinitomicaceae,g:Fluviicola
ASV2825	ASV2825	3	4	2.51355	9	0.212177	0.240152	61.0056	0.00067	d:Bacteria,p:Proteobacteria,c:Gammaproteobacteria,o:Burkholderiales,f:Comamonadaceae,g:Polaromonas
EC	EC	3	6	2.50781	9	0.19344	0.22509	229	0.000691	#N/A
ASV4	ASV4	2	3	1.62554	8	0.224172	0.249415	0	0.000593	d:Bacteria,p:Actinobacteriota,c:Actinobacteria,o:Frankiales,f:Sporichthyaceae,g:hgcI__clade,s:uncultured__bacterium
ASV15	ASV15	2	6	1.73021	9	0.207581	0.226886	356.903	0.000388	d:Bacteria,p:Chloroflexi,c:Chloroflexia,o:Thermomicrobiales,f:JG30-KF-CM45,s:unknown
ASV36	ASV36	2	4	1.71181	8	0.23614	0.258401	0	0.000536	d:Bacteria,p:Cyanobacteria,c:Cyanobacteriia,o:Synechococcales,f:Cyanobiaceae,g:Cyanobium__PCC-6307
ASV160	ASV160	2	5	1.70584	7	0.27845	0.319048	0	0.007324	d:Bacteria,p:Proteobacteria,c:Gammaproteobacteria,o:Burkholderiales,f:Comamonadaceae,g:Limnohabitans
ASV329	ASV329	2	1	1.646	11	0.172802	0.193815	0	0.000375	d:Bacteria,p:Proteobacteria,c:Alphaproteobacteria,o:Rhodobacterales,f:Rhodobacteraceae
ASV494	ASV494	2	3	0.037028	8	0.232323	0.25191	0	0.000476	d:Bacteria,p:Cyanobacteria,c:Cyanobacteriia,o:Synechococcales,f:Cyanobiaceae
ASV495	ASV495	2	1	1.65439	9	0.268378	0.324298	681	0.010126	d:Bacteria,p:Actinobacteriota,c:Actinobacteria
ASV539	ASV539	2	3	1.68288	8	0.220307	0.243219	229	0.000471	d:Bacteria,p:Cyanobacteria,c:Cyanobacteriia,o:Synechococcales,f:Cyanobiaceae
ASV688	ASV688	2	9	0.081288	8	0.246517	0.277034	0	0.000775	d:Bacteria,p:Verrucomicrobiota,c:Verrucomicrobiae,o:uncultured,f:uncultured__bacterium,g:unknown,s:unknown
ASV962	ASV962	2	1	-0.006827	9	0.213556	0.239137	0	0.000459	d:Bacteria,p:Actinobacteriota,c:Acidimicrobiia,o:Microtrichales,f:Ilumatobacteraceae,g:CL500-29__marine__group
ASV1169	ASV1169	2	3	1.62432	9	0.191827	0.219148	229	0.000465	d:Bacteria,p:Bacteroidota,c:Bacteroidia,o:Flavobacteriales,f:NS9__marine__group,g:uncultured__bacterium,s:unknown
Rain_fall	Rain_fall	2	1	-0.002258	9	0.199826	0.221879	229	0.000367	#N/A
ASV40	ASV40	1	1	0.802645	11	0.175439	0.193506	0	0.000175	d:Bacteria,p:Actinobacteriota,c:Actinobacteria,o:Frankiales,f:Sporichthyaceae,g:hgcI__clade,s:uncultured__bacterium
ASV46	ASV46	1	0	0.810199	1	1	1	0	0.000153	d:Bacteria,p:Proteobacteria,c:Gammaproteobacteria,o:Burkholderiales,s:uncultured__bacterium
ASV69	ASV69	1	1	0.855539	10	0.207207	0.231886	0	0.000259	d:Bacteria,p:Proteobacteria,c:Alphaproteobacteria,o:Sphingomonadales,f:Sphingomonadaceae,g:Novosphingobium
ASV90	ASV90	1	1	0.806088	11	0.175439	0.193506	0	0.000175	d:Bacteria,p:Proteobacteria,c:Gammaproteobacteria,o:Burkholderiales,f:Burkholderiaceae,g:Polynucleobacter,s:uncultured__bacterium
ASV91	ASV91	1	2	-0.807456	10	0.166667	0.179762	0	0.000164	d:Bacteria,p:Proteobacteria,c:Gammaproteobacteria,o:Pseudomonadales,f:Moraxellaceae,g:Acinetobacter
ASV142	ASV142	1	9	0.886277	7	0.249458	0.274669	0	0.000831	d:Bacteria,p:Verrucomicrobiota,c:Verrucomicrobiae,o:Verrucomicrobiales,f:Rubritaleaceae,g:Luteolibacter,s:uncultured__bacterium
ASV303	ASV303	1	5	0.810983	8	0.229541	0.248183	0	0.000278	d:Bacteria,p:Firmicutes,c:Bacilli,o:Bacillales,f:Bacillaceae,g:Bacillus,s:Bacillus__sp.__in:__Bacteria
ASV330	ASV330	1	7	0.806021	1	1	1	0	0.000153	d:Bacteria,p:Cyanobacteria,c:Cyanobacteriia,o:Synechococcales,f:Cyanobiaceae,g:Cyanobium__PCC-6307
ASV378	ASV378	1	1	0.820867	7	0.24109	0.259182	0	0.000311	d:Bacteria,p:Bacteroidota,c:Bacteroidia,o:Flavobacteriales,f:Crocinitomicaceae,g:Fluviicola,s:uncultured__bacterium
ASV525	ASV525	1	0	0.810199	1	1	1	0	0.000153	d:Bacteria,p:Proteobacteria,c:Gammaproteobacteria,o:Burkholderiales,f:Comamonadaceae,s:uncultured__bacterium
ASV541	ASV541	1	8	0.884728	1	1	1	0	0.000153	d:Bacteria,p:Proteobacteria,c:Gammaproteobacteria,o:Burkholderiales,f:Comamonadaceae,g:Aquabacterium,s:iron-reducing__bacterium__enrichment__culture__clone__FEA_2_B7
ASV698	ASV698	1	6	0.81427	10	0.1622	0.179249	0	0.000179	d:Bacteria,p:Proteobacteria,c:Alphaproteobacteria,o:Rickettsiales,f:Rickettsiaceae,g:Candidatus__Megaira,s:uncultured__bacterium
ASV737	ASV737	1	6	0.805704	10	0.168375	0.190367	0	0.000225	d:Bacteria,p:Verrucomicrobiota,c:Verrucomicrobiae,o:Chthoniobacterales,f:Chthoniobacteraceae,g:Chthoniobacter,s:uncultured__bacterium
ASV790	ASV790	1	9	0.815155	9	0.250818	0.290985	0	0.004687	d:Bacteria,p:Actinobacteriota,c:Actinobacteria,o:Frankiales,f:Sporichthyaceae,g:hgcI__clade
ASV793	ASV793	1	7	0.806021	1	1	1	0	0.000153	d:Bacteria,p:Cyanobacteria,c:Cyanobacteriia,o:Synechococcales,f:Cyanobiaceae,g:Cyanobium__PCC-6307
ASV821	ASV821	1	8	0.884728	1	1	1	0	0.000153	d:Bacteria,p:Proteobacteria,c:Gammaproteobacteria,o:Burkholderiales,f:Rhodocyclaceae,s:uncultured__bacterium
ASV1015	ASV1015	1	3	0.859396	9	0.180676	0.193288	0	0.000167	d:Bacteria,p:Cyanobacteria,c:Cyanobacteriia,o:Synechococcales,f:Cyanobiaceae,g:Cyanobium__PCC-6307
ASV1045	ASV1045	1	6	0.837283	11	0.15873	0.173404	0	0.000175	d:Bacteria,p:Planctomycetota,c:Planctomycetes,o:Pirellulales,f:Pirellulaceae,g:Pirellula,s:uncultured__bacterium
ASV1219	ASV1219	1	3	0.815319	10	0.161064	0.176434	0	0.000167	d:Bacteria,p:Proteobacteria,c:Gammaproteobacteria,o:Burkholderiales,f:Nitrosomonadaceae,g:Ellin6067
ASV1245	ASV1245	1	1	0.855581	9	0.233503	0.261648	0	0.000946	d:Bacteria,p:Bacteroidota,c:Bacteroidia,o:Chitinophagales,f:Chitinophagaceae,g:uncultured
ASV1455	ASV1455	1	1	0.808169	9	0.268378	0.318314	0	0.008879	d:Bacteria,p:Actinobacteriota,c:Thermoleophilia,o:Solirubrobacterales,f:67-14,s:unknown
ASV1786	ASV1786	1	3	0.832144	9	0.195745	0.219959	0	0.000303	d:Bacteria,p:Cyanobacteria,c:Cyanobacteriia,o:Synechococcales,f:Cyanobiaceae,g:Cyanobium__PCC-6307
ASV1810	ASV1810	1	3	0.800859	9	0.1893	0.208416	0	0.000233	d:Bacteria,p:Bacteroidota,c:Bacteroidia,o:Flavobacteriales,f:Crocinitomicaceae,g:Fluviicola,s:uncultured__bacterium
ASV2092	ASV2092	1	6	0.832433	11	0.144472	0.159811	0	0.000176	d:Bacteria,p:Proteobacteria,c:Gammaproteobacteria,o:Burkholderiales,f:Nitrosomonadaceae,g:Ellin6067,s:uncultured__bacterium

## Sheet: Table S6 ET eukaryotes
Table S6. Network parameters of microeukaryotic community in the ET region
Label	name	degree	modularity_class	weighted degree	Eccentricity	closnesscentrality	harmonicclosnesscentrality	betweenesscentrality	eigencentrality	annotation
ASV1	ASV1	1	1	0.86483	1	1	1	0	0.000156	d:Obazoa,k:Eukaryota,p:Opisthokonta-Metazoa,c:Arthropoda,o:Crustacea,f:Maxillopoda,g:Sinocalanus
ASV2	ASV2	15	9	12.3385	9	0.249427	0.304539	1473.9	0.029368	d:TSAR,k:Eukaryota,p:Stramenopiles-Gyrista,c:Mediophyceae,o:Mediophyceae_X,f:Mediophyceae_XX,g:Mediophyceae_XXX,s:Mediophyceae_XXX_sp.
ASV3	ASV3	1	0	0.816696	1	1	1	0	0.000156	d:Obazoa,k:Eukaryota,p:Opisthokonta-Metazoa,c:Arthropoda,o:Crustacea,f:Maxillopoda,g:Paracyclopina,s:Paracyclopina_nana
ASV4	ASV4	82	20	40.5489	8	0.296943	0.415767	575.793	0.690243	d:TSAR,k:Eukaryota,p:Stramenopiles-Gyrista,c:Eustigmatophyceae,o:Eustigmatophyceae_X,f:Eustigmatophyceae_XX,g:Nannochloropsis,s:Nannochloropsis_limnetica
ASV5	ASV5	3	20	2.50186	8	0.245598	0.286478	0	0.022494	d:Archaeplastida,k:Eukaryota,p:Chlorophyta-Chlorophyta_X,c:Chlorophyceae,o:Sphaeropleales,f:Sphaeropleales_X,g:Desmodesmus,s:Desmodesmus_protuberans
ASV6	ASV6	1	2	0.976213	1	1	1	0	0.000156	d:Obazoa,k:Eukaryota,p:Opisthokonta-Metazoa,c:Arthropoda,o:Crustacea,f:Maxillopoda,g:Pseudodiaptomus,s:Pseudodiaptomus_poplesia
ASV7	ASV7	1	9	0.812625	9	0.232777	0.266208	0	0.003113	d:Cryptista,k:Eukaryota,p:Cryptophyta-Cryptophyta_X,c:Cryptophyceae,o:Cryptomonadales,f:Cryptomonadales_X,g:Cryptomonadales_XX,s:Cryptomonadales_XX_sp.
ASV8	ASV8	59	20	29.4795	8	0.313184	0.408104	511.48	0.599407	d:Archaeplastida,k:Eukaryota,p:Chlorophyta-Chlorophyta_X,c:Chlorophyceae,o:Sphaeropleales,f:Sphaeropleales_X
ASV10	ASV10	45	9	38.3503	8	0.291377	0.371455	703.06	0.109263	d:TSAR,k:Eukaryota,p:Stramenopiles-Gyrista,c:Mediophyceae,o:Thalassiosirales,f:Stephanodiscaceae
ASV11	ASV11	1	9	0.843992	9	0.219355	0.244513	0	0.002158	d:TSAR,k:Eukaryota,p:Rhizaria-Cercozoa,c:Endomyxa,o:Vampyrellida,f:Leptophryidae
ASV12	ASV12	1	1	0.86483	1	1	1	0	0.000156	d:Obazoa,k:Eukaryota,p:Opisthokonta-Metazoa,c:Arthropoda,o:Crustacea,f:Maxillopoda
ASV13	ASV13	1	2	0.976213	1	1	1	0	0.000156	d:Obazoa,k:Eukaryota,p:Opisthokonta-Metazoa,c:Arthropoda,o:Crustacea,f:Maxillopoda,g:Pseudodiaptomus,s:Pseudodiaptomus_poplesia
ASV14	ASV14	45	20	28.0874	8	0.287526	0.37312	967.029	0.351611	d:Obazoa,k:Eukaryota,p:Opisthokonta-Fungi,c:Ascomycota,o:Pezizomycotina,f:Pezizomycotina_X,g:Pezizomycotina_XX,s:Pezizomycotina_XX_sp.
ASV15	ASV15	1	16	0.810568	1	1	1	0	0.000156	d:TSAR,k:Eukaryota,p:Stramenopiles-Gyrista,c:Mediophyceae,o:Thalassiosirales,f:Stephanodiscaceae,g:Cyclotella,s:Cyclotella_scaldensis
ASV17	ASV17	12	9	1.77398	8	0.271051	0.33023	14.3744	0.098223	d:Cryptista,k:Eukaryota,p:Cryptophyta-Cryptophyta_X,c:Cryptophyceae
ASV18	ASV18	13	10	11.4332	10	0.201407	0.232233	358.997	0.004106	d:TSAR,k:Eukaryota,p:Stramenopiles-Gyrista,c:Chrysophyceae,o:Ochromonadales
ASV19	ASV19	89	20	50.4351	8	0.309091	0.429587	719.449	0.731633	d:Archaeplastida,k:Eukaryota,p:Chlorophyta-Chlorophyta_X,c:Chlorophyceae,o:Sphaeropleales,f:Sphaeropleales_X,g:Mychonastes,s:Mychonastes_homosphaera
ASV21	ASV21	1	3	0.960062	1	1	1	0	0.000156	d:Obazoa,k:Eukaryota,p:Opisthokonta-Metazoa,c:Arthropoda,o:Crustacea,f:Maxillopoda,g:Pseudodiaptomus,s:Pseudodiaptomus_poplesia
ASV22	ASV22	90	20	35.8053	8	0.312285	0.432786	1013.25	0.761279	d:TSAR,k:Eukaryota,p:Alveolata-Dinoflagellata,c:Dinophyceae,o:Peridiniales,f:Thoracosphaeraceae,g:Thoracosphaeraceae_X,s:Thoracosphaeraceae_X_sp.
ASV23	ASV23	7	9	-2.47168	8	0.268509	0.318146	0.587981	0.064966	d:TSAR,k:Eukaryota,p:Stramenopiles-Gyrista,c:Chrysophyceae,o:Chromulinales,f:Chromulinaceae,g:Oikomonas,s:Oikomonas_sp.
ASV24	ASV24	61	20	42.2729	8	0.294213	0.392875	705.575	0.493845	d:Obazoa,k:Eukaryota,p:Opisthokonta-Fungi,c:Ascomycota,o:Pezizomycotina,f:Dothideomycetes,g:Didymella,s:Didymella_exitialis
ASV26	ASV26	53	20	38.5579	8	0.29923	0.391032	170.765	0.493481	d:Archaeplastida,k:Eukaryota,p:Chlorophyta-Chlorophyta_X,c:Chlorophyceae,o:Sphaeropleales,f:Sphaeropleales_X,g:Desmodesmus,s:Desmodesmus_multivariabilis
ASV27	ASV27	17	10	14.4222	10	0.209634	0.248594	5248.17	0.00508	d:TSAR,k:Eukaryota,p:Stramenopiles-Gyrista,c:Chrysophyceae,o:Ochromonadales
ASV28	ASV28	68	20	29.2811	8	0.293578	0.400755	1506.27	0.556473	d:Obazoa,k:Eukaryota,p:Opisthokonta-Fungi,c:Ascomycota,o:Pezizomycotina,f:Dothideomycetes,g:Alternaria,s:Alternaria_sp.
ASV31	ASV31	4	9	3.33039	9	0.221138	0.25802	1085	0.00633	d:Archaeplastida,k:Eukaryota,p:Chlorophyta-Chlorophyta_X,c:Trebouxiophyceae,o:Chlorellales,f:Chlorellales_X,g:Chlorella
ASV32	ASV32	17	9	-3.9681	8	0.280847	0.33989	724.543	0.137874	d:TSAR,k:Eukaryota,p:Alveolata-Dinoflagellata,c:Dinophyceae,o:Peridiniales,f:Kryptoperidiniaceae,g:Unruhdinium,s:Unruhdinium_penardii
ASV33	ASV33	12	9	10.201	9	0.246712	0.292495	1088.53	0.014081	d:Cryptista,k:Eukaryota,p:Cryptophyta-Cryptophyta_X,c:Cryptophyceae,o:Cryptophyceae_X,f:Basal_Cryptophyceae-2,g:Basal_Cryptophyceae-2_X,s:Basal_Cryptophyceae-2_X_sp.
ASV34	ASV34	73	9	-32.4365	7	0.329897	0.431858	1870.03	0.71441	d:TSAR,k:Eukaryota,p:Stramenopiles-Gyrista,c:Chrysophyceae,o:Ochromonadales,f:Ochromonadaceae,g:Acrispumella,s:Acrispumella_sp.
ASV35	ASV35	55	9	46.5602	9	0.274886	0.366335	2005.18	0.109101	d:Cryptista,k:Eukaryota,p:Kathablepharidacea-Kathablepharida,c:Kathablepharidea,o:Kathablepharidida,f:Kathablepharidida_X,g:Kathablepharidida_XX,s:Kathablepharidida_XX_sp.
ASV36	ASV36	26	9	21.6543	9	0.251386	0.317611	291.421	0.040108	d:TSAR,k:Eukaryota,p:Stramenopiles-Gyrista
ASV38	ASV38	12	9	9.78673	9	0.250923	0.304106	110.366	0.025327	d:Cryptista,k:Eukaryota,p:Cryptophyta-Cryptophyta_X,c:Cryptophyceae,o:Cryptomonadales,f:Cryptomonadales_X,g:Teleaulax,s:Teleaulax_amphioxeia
ASV39	ASV39	10	9	8.25522	10	0.226195	0.271821	858.094	0.006938	d:TSAR,k:Eukaryota,p:Stramenopiles-Gyrista,c:Mediophyceae,o:Mediophyceae_X,f:Mediophyceae_XX,g:Mediophyceae_XXX,s:Mediophyceae_XXX_sp.
ASV42	ASV42	25	9	21.1503	9	0.248743	0.313787	81.0989	0.047785	d:TSAR,k:Eukaryota,p:Alveolata-Ciliophora,c:Spirotrichea,o:Choreotrichida,f:Strobilidiidae,g:Strobilidiidae_X,s:Strobilidiidae_X_sp.
ASV43	ASV43	26	9	16.8619	10	0.234079	0.299891	2028.09	0.028158	d:Cryptista,k:Eukaryota,p:Cryptophyta-Cryptophyta_X,c:Cryptophyceae,o:Cryptomonadales,f:Cryptomonadales_X,g:Teleaulax,s:Teleaulax_acuta
ASV44	ASV44	82	20	40.6516	8	0.296781	0.415461	373.793	0.704798	d:Archaeplastida,k:Eukaryota,p:Chlorophyta-Chlorophyta_X,c:Chlorophyceae,o:Sphaeropleales,f:Sphaeropleales_X,g:Mychonastes
ASV45	ASV45	49	9	41.8254	9	0.274886	0.357767	327.619	0.107887	k:Eukaryota
ASV46	ASV46	9	10	7.69339	10	0.200442	0.226565	62.7342	0.002851	d:TSAR,k:Eukaryota,p:Stramenopiles-Gyrista,c:Chrysophyceae,o:Ochromonadales,f:Ochromonadaceae,g:Poteriospumella,s:Poteriospumella_lacustris
ASV47	ASV47	4	12	3.26408	8	0.274747	0.312233	32.1727	0.012998	d:TSAR,k:Eukaryota,p:Alveolata-Ciliophora,c:Heterotrichea,o:Heterotrichea_X,f:Stentoridae,g:Stentor,s:Stentor_sp.
ASV48	ASV48	13	9	-7.47378	10	0.227806	0.279767	723.654	0.016234	d:Obazoa,k:Eukaryota,p:Opisthokonta-Metazoa,c:Arthropoda,o:Crustacea,f:Maxillopoda
ASV50	ASV50	73	20	30.9324	8	0.319624	0.422577	1885.49	0.646279	d:Archaeplastida,k:Eukaryota,p:Chlorophyta-Chlorophyta_X,c:Trebouxiophyceae,o:Trebouxiophyceae_X,f:Trebouxiophyceae_XX,g:Choricystis,s:Choricystis_sp.
ASV51	ASV51	22	20	13.207	8	0.269841	0.337594	5.82052	0.216141	d:TSAR,k:Eukaryota,p:Stramenopiles-Gyrista,c:Chrysophyceae,o:Synurales,f:Synuraceae,g:Synura
ASV53	ASV53	35	9	29.6068	8	0.281428	0.353202	373.582	0.080707	d:TSAR,k:Eukaryota
ASV57	ASV57	28	9	23.4601	9	0.254801	0.322388	551.227	0.049568	d:TSAR,k:Eukaryota,p:Stramenopiles-Gyrista,c:Mediophyceae,o:Thalassiosirales,f:Skeletonemaceae,g:Skeletonema,s:Skeletonema_subsalsum
ASV62	ASV62	4	9	3.24901	8	0.249198	0.288441	10.4478	0.017748	d:Archaeplastida,k:Eukaryota,p:Chlorophyta-Chlorophyta_X,c:Chlorophyceae,o:Chlamydomonadales,f:Chlamydomonadales_X,g:Wislouchiella,s:Wislouchiella_planctonica
ASV63	ASV63	5	9	4.14155	10	0.217252	0.256188	192.556	0.003662	d:Obazoa,k:Eukaryota,p:Opisthokonta-Fungi
ASV64	ASV64	2	9	1.67606	11	0.184595	0.207042	0	0.000555	d:TSAR,k:Eukaryota,p:Stramenopiles-Gyrista,c:Mediophyceae,o:Mediophyceae_X,f:Mediophyceae_XX,g:Mediophyceae_XXX,s:Mediophyceae_XXX_sp.
ASV66	ASV66	38	9	31.8518	9	0.277835	0.352537	1012.95	0.072785	d:TSAR,k:Eukaryota,p:Alveolata-Perkinsea,c:Perkinsida,o:Perkinsida_X,f:Perkinsida_XX,g:Perkinsida_XXX,s:Perkinsida_XXX_sp.
ASV67	ASV67	10	10	8.6361	10	0.199413	0.226862	131.691	0.00313	d:TSAR,k:Eukaryota,p:Stramenopiles-Gyrista,c:Chrysophyceae,o:Ochromonadales
ASV69	ASV69	26	9	21.7371	9	0.251619	0.317492	71.7132	0.050955	d:TSAR,k:Eukaryota,p:Alveolata-Ciliophora,c:Spirotrichea,o:Choreotrichida,f:Strobilidiidae,g:Rimostrombidium,s:Rimostrombidium_sp.
ASV71	ASV71	13	20	10.6518	8	0.262042	0.32133	0.645804	0.114992	d:TSAR,k:Eukaryota
ASV72	ASV72	32	9	-12.8467	8	0.29923	0.37551	3367.89	0.302279	d:Archaeplastida,k:Eukaryota,p:Chlorophyta-Chlorophyta_X,c:Chlorophyceae,o:Sphaeropleales
ASV73	ASV73	3	6	2.40283	9	0.201258	0.225036	1085	0.000833	d:Archaeplastida,k:Eukaryota,p:Chlorophyta-Chlorophyta_X,c:Trebouxiophyceae,o:Chlorellales,f:Chlorellales_X,g:Nannochloris,s:Nannochloris_sp.
ASV74	ASV74	7	20	5.8665	9	0.237555	0.284445	43.8496	0.019278	d:Obazoa,k:Eukaryota,p:Opisthokonta-Fungi,c:Basidiomycota,o:Ustilaginomycotina,f:Ustilaginomycetes
ASV75	ASV75	75	20	34.0002	8	0.303571	0.414249	2613.42	0.646738	d:TSAR,k:Eukaryota,p:Stramenopiles-Gyrista,c:Eustigmatophyceae,o:Eustigmatophyceae_X,f:Eustigmatophyceae_XX,g:Monodus,s:Monodus_sp.
ASV79	ASV79	20	9	-14.7403	8	0.272136	0.337528	0.213999	0.207029	d:Obazoa,k:Eukaryota,p:Opisthokonta-Metazoa,c:Arthropoda,o:Crustacea,f:Maxillopoda,g:Mesocyclops,s:Mesocyclops_sp.
ASV80	ASV80	4	9	3.37211	11	0.20193	0.227826	60.2195	0.001244	d:TSAR,k:Eukaryota,p:Stramenopiles-Gyrista,c:Mediophyceae,o:Thalassiosirales,f:Thalassiosiraceae,g:Thalassiosira
ASV82	ASV82	43	9	-17.1935	7	0.311927	0.391632	462.029	0.420238	d:Obazoa,k:Eukaryota,p:Opisthokonta-Metazoa,c:Arthropoda
ASV83	ASV83	1	9	0.86119	10	0.169894	0.184566	0	0.000204	d:TSAR,k:Eukaryota,p:Stramenopiles-Gyrista,c:Mediophyceae,o:Mediophyceae_X,f:Mediophyceae_XX,g:Mediophyceae_XXX,s:Mediophyceae_XXX_sp.
ASV84	ASV84	13	9	10.7515	11	0.220779	0.270882	2085.47	0.00736	d:TSAR,k:Eukaryota,p:Stramenopiles-Bigyra,c:Bicoecea,o:Bicoecales,f:Bicoecaceae,g:Bicoecaceae_X,s:Bicoecaceae_X_sp.
ASV85	ASV85	13	10	11.268	10	0.206295	0.237305	3342.41	0.004151	d:TSAR,k:Eukaryota,p:Stramenopiles-Gyrista,c:Chrysophyceae,o:Ochromonadales
ASV86	ASV86	31	9	24.8173	8	0.308915	0.375418	728.578	0.109551	d:Obazoa,k:Eukaryota,p:Opisthokonta-Fungi,c:Chytridiomycota,o:Chytridiomycota_X,f:Chytridiomycota_XX,g:Chytridiomycota_XXX,s:Chytridiomycota_XXX_sp.
ASV89	ASV89	4	8	1.67904	10	0.20096	0.219641	0	0.000912	d:Obazoa,k:Eukaryota,p:Opisthokonta-Fungi,c:Ascomycota,o:Pezizomycotina,f:Eurotiomycetes,g:Talaromyces,s:Talaromyces_marneffei
ASV90	ASV90	37	9	31.0607	8	0.314815	0.384929	906.859	0.179311	d:TSAR,k:Eukaryota,p:Stramenopiles-Gyrista,c:Mediophyceae,o:Thalassiosirales,f:Stephanodiscaceae,g:Discostella,s:Discostella_nipponica
ASV91	ASV91	18	20	13.2385	8	0.272	0.336517	0.348904	0.197737	d:TSAR,k:Eukaryota,p:Stramenopiles-Gyrista,c:Eustigmatophyceae,o:Eustigmatophyceae_X,f:Eustigmatophyceae_XX,g:Nannochloropsis,s:Nannochloropsis_sp.
ASV94	ASV94	15	9	12.4522	10	0.237866	0.296706	38.1158	0.0243	d:TSAR,k:Eukaryota,p:Stramenopiles-Gyrista,c:Chrysophyceae,o:Synurales,f:Synuraceae,g:Mallomonas,s:Mallomonas_corymbosa
ASV97	ASV97	33	12	24.1837	8	0.280702	0.350959	2.80614	0.345164	d:TSAR,k:Eukaryota,p:Alveolata-Ciliophora,c:Heterotrichea,o:Heterotrichea_X,f:Condylostomatidae
ASV99	ASV99	43	9	36.3635	8	0.292946	0.371958	1293.35	0.109999	d:TSAR,k:Eukaryota,p:Alveolata-Chrompodellids,c:Colpodellidea,o:Colpodellida,f:Alphamonaceae,g:Alphamonas,s:Alphamonas_sp.
ASV102	ASV102	36	9	28.6063	10	0.245045	0.322645	719.52	0.046898	d:TSAR,k:Eukaryota
ASV103	ASV103	89	20	54.0458	8	0.310325	0.431425	880.663	0.727579	d:Obazoa,k:Eukaryota,p:Opisthokonta-Fungi,c:Basidiomycota,o:Agaricomycotina,f:Agaricomycetes,g:Guehomyces,s:Guehomyces_pullulans
ASV104	ASV104	58	20	44.7039	8	0.280847	0.378913	320.592	0.424216	d:Obazoa,k:Eukaryota,p:Opisthokonta-Fungi,c:Ascomycota,o:Pezizomycotina,f:Dothideomycetes,g:Pleosporales,s:Pleosporales_sp.
ASV107	ASV107	71	12	44.3814	7	0.312285	0.4184	675.58	0.743202	d:Obazoa,k:Eukaryota,p:Opisthokonta-Fungi,c:Chytridiomycota,o:Chytridiales,f:Chytridiales_X,g:Chytridiales_XX,s:Chytridiales_XX_sp.
ASV108	ASV108	10	12	8.22953	8	0.265625	0.314933	0.13241	0.089955	k:Eukaryota
ASV109	ASV109	85	20	37.4284	8	0.316463	0.430346	2413.59	0.690875	d:TSAR,k:Eukaryota,p:Stramenopiles-Gyrista,c:Eustigmatophyceae,o:Eustigmatophyceae_X,f:Eustigmatophyceae_XX,g:Nannochloropsis,s:Nannochloropsis_limnetica
ASV110	ASV110	6	9	5.00794	10	0.223317	0.267457	0.111111	0.006882	d:TSAR,k:Eukaryota,p:Alveolata-Ciliophora,c:Spirotrichea,o:Choreotrichida-Tintinnina,f:Tintinnidiidae,g:Tintinnidium
ASV114	ASV114	1	8	0.809962	10	0.188627	0.200369	0	0.0002	d:TSAR,k:Eukaryota,p:Alveolata-Ciliophora,c:Spirotrichea,o:Choreotrichida,f:Strobilidiidae,g:Strobilidiidae_X,s:Strobilidiidae_X_sp.
ASV116	ASV116	4	9	0.000856	11	0.201706	0.23218	0	0.00223	d:Obazoa,k:Eukaryota,p:Opisthokonta-Metazoa,c:Arthropoda,o:Crustacea,f:Maxillopoda
ASV117	ASV117	73	12	42.4889	7	0.322466	0.426886	535.599	0.713998	d:TSAR,k:Eukaryota,p:Stramenopiles-Gyrista,c:Mediophyceae,o:Thalassiosirales,f:Stephanodiscaceae
ASV119	ASV119	13	10	10.9459	10	0.185097	0.214285	1194.63	0.003824	d:TSAR,k:Eukaryota,p:Stramenopiles-Gyrista,c:Chrysophyceae,o:Ochromonadales,f:Ochromonadales_clade-XII,g:Ochromonadales_clade-XII_X,s:Ochromonadales_clade-XII_X_sp.
ASV121	ASV121	1	3	0.960062	1	1	1	0	0.000156	d:Obazoa,k:Eukaryota,p:Opisthokonta-Metazoa,c:Arthropoda,o:Crustacea,f:Maxillopoda,g:Pseudodiaptomus,s:Pseudodiaptomus_poplesia
ASV122	ASV122	4	21	3.26047	11	0.194982	0.221198	608.632	0.000967	d:Archaeplastida,k:Eukaryota,p:Chlorophyta-Chlorophyta_X,c:Trebouxiophyceae
ASV126	ASV126	91	9	-40.304	7	0.334769	0.449965	2301.3	0.893182	d:TSAR,k:Eukaryota,p:Stramenopiles-Bigyra,c:Bicoecea,o:Bicoecales,f:Bicoecaceae,g:Bicosoeca
ASV127	ASV127	9	10	7.6815	10	0.197316	0.221812	50.7707	0.002448	d:TSAR,k:Eukaryota,p:Stramenopiles-Gyrista,c:Chrysophyceae,o:Ochromonadales
ASV130	ASV130	62	9	53.9172	8	0.303233	0.394934	3064.53	0.143752	d:TSAR,k:Eukaryota,p:Stramenopiles-Gyrista,c:Chrysophyceae
ASV131	ASV131	50	20	22.3473	8	0.288594	0.380688	205.087	0.462287	d:TSAR,k:Eukaryota,p:Stramenopiles-Gyrista,c:Eustigmatophyceae,o:Eustigmatophyceae_X,f:Eustigmatophyceae_XX
ASV132	ASV132	3	12	2.52472	8	0.260038	0.297142	0	0.02654	d:Archaeplastida,k:Eukaryota,p:Chlorophyta-Chlorophyta_X,c:Chlorophyceae,o:Sphaeropleales,f:Sphaeropleales_X,g:Pseudomuriella,s:Pseudomuriella_sp.
ASV133	ASV133	34	12	23.1692	7	0.306652	0.37616	149.24	0.317257	d:TSAR,k:Eukaryota,p:Alveolata-Ciliophora,c:Spirotrichea,o:Choreotrichida-Tintinnina,f:Tintinnidiidae,g:Tintinnidium,s:Tintinnidium_fluviatile
ASV135	ASV135	1	9	0.809391	11	0.184657	0.207958	0	0.000482	d:Archaeplastida,k:Eukaryota,p:Chlorophyta-Chlorophyta_X,c:Chlorophyceae,o:Sphaeropleales,f:Sphaeropleales_X
ASV137	ASV137	14	20	11.5425	8	0.254087	0.313894	1.22203	0.117903	d:Obazoa,k:Eukaryota,p:Opisthokonta-Metazoa,c:Rotifera,o:Rotifera_X,f:Rotifera_XX,g:Rotifera_XXX,s:Rotifera_XXX_sp.
ASV138	ASV138	42	20	15.1941	8	0.301719	0.383904	62.3918	0.410702	d:TSAR,k:Eukaryota,p:Alveolata-Ciliophora,c:Spirotrichea,o:Choreotrichida-Tintinnina,f:Tintinnidiidae
ASV139	ASV139	1	21	0.853385	12	0.163216	0.17744	0	0.000193	d:Archaeplastida,k:Eukaryota,p:Chlorophyta-Chlorophyta_X
ASV140	ASV140	4	9	1.72938	10	0.215787	0.249008	40.4752	0.002806	d:TSAR,k:Eukaryota,p:Alveolata-Ciliophora,c:CONThreeP,o:CONThreeP_X,f:CONThreeP_XX,g:Askenasia,s:Askenasia_sp.
ASV142	ASV142	68	9	-20.3449	7	0.32304	0.421687	3019.69	0.588654	d:Cryptista,k:Eukaryota,p:Cryptophyta-Cryptophyta_X,c:Cryptophyceae,o:Cryptomonadales,f:Hemiselmidaceae,g:Chroomonas,s:Chroomonas_coerulea
ASV143	ASV143	4	20	1.63216	9	0.241242	0.290324	0	0.032468	d:TSAR,k:Eukaryota,p:Alveolata-Dinoflagellata,c:Dinophyceae,o:Suessiales,f:Suessiaceae,g:Suessiaceae_X,s:Suessiaceae_X_sp.
ASV145	ASV145	2	21	1.62925	12	0.181152	0.206037	40.1045	0.000579	d:TSAR,k:Eukaryota,p:Alveolata-Dinoflagellata,c:Dinophyceae
ASV146	ASV146	57	9	-23.1301	8	0.308915	0.401088	327.051	0.539116	d:Archaeplastida,k:Eukaryota,p:Chlorophyta-Chlorophyta_X,c:Chlorophyceae,o:Chlamydomonadales,f:Chlamydomonadales_X,g:Wislouchiella,s:Wislouchiella_planctonica
ASV147	ASV147	22	20	18.4255	9	0.249198	0.316465	119.34	0.121511	d:Obazoa,k:Eukaryota,p:Opisthokonta-Fungi,c:Ascomycota,o:Pezizomycotina,f:Dothideomycetes
ASV148	ASV148	48	20	33.3655	8	0.284222	0.371074	369.276	0.397994	d:Excavata,k:Eukaryota,p:Discoba-Discoba_X,c:Heterolobosea,o:Tetramitia_III,f:Vahlkampfiidae_III,g:Naegleria,s:Naegleria_sp.
ASV150	ASV150	61	9	-23.9366	7	0.317757	0.412999	650.155	0.589718	d:Obazoa,k:Eukaryota,p:Opisthokonta-Metazoa,c:Arthropoda,o:Crustacea,f:Branchiopoda,g:Bosmina,s:Bosmina_longirostris
ASV153	ASV153	11	10	9.3992	10	0.182919	0.209911	544.428	0.003332	d:TSAR,k:Eukaryota,p:Stramenopiles-Gyrista,c:Chrysophyceae,o:Ochromonadales,f:Ochromonadales_clade-XII,g:Ochromonadales_clade-XII_X,s:Ochromonadales_clade-XII_X_sp.
ASV155	ASV155	1	4	-0.801554	11	0.147626	0.156864	0	0.000166	d:TSAR,k:Eukaryota,p:Stramenopiles-Gyrista,c:Chrysophyceae,o:Chromulinales,f:Chromulinaceae,g:Oikomonas,s:Oikomonas_sp.
ASV156	ASV156	2	17	-0.000887	10	0.173138	0.1881	543	0.000346	d:TSAR,k:Eukaryota,p:Stramenopiles-Gyrista,c:Eustigmatophyceae,o:Eustigmatophyceae_X,f:Eustigmatophyceae_XX,g:Trachydiscus
ASV157	ASV157	2	5	1.72398	10	0.171339	0.185181	0	0.000362	d:Obazoa,k:Eukaryota,p:Opisthokonta-Fungi,c:Ascomycota,o:Pezizomycotina,f:Eurotiomycetes
ASV158	ASV158	49	9	41.8344	9	0.277976	0.3621	1273.35	0.107074	d:Cryptista,k:Eukaryota,p:Cryptophyta-Cryptophyta_X,c:Cryptophyceae,o:Cryptophyceae_X,f:Basal_Cryptophyceae-2,g:Basal_Cryptophyceae-2_X,s:Basal_Cryptophyceae-2_X_sp.
ASV159	ASV159	6	20	4.9748	9	0.232181	0.278646	3.48924	0.01821	d:Obazoa,k:Eukaryota,p:Opisthokonta-Fungi,c:Ascomycota,o:Pezizomycotina,f:Dothideomycetes
ASV160	ASV160	20	20	15.0192	8	0.255759	0.321768	9.43728	0.154989	d:Excavata,k:Eukaryota,p:Discoba-Discoba_X,c:Heterolobosea,o:Tetramitia_V,f:Vahlkampfiidae_V,g:Vahlkampfia,s:Vahlkampfia_avara
ASV162	ASV162	49	9	42.1097	8	0.293895	0.376309	1177.24	0.118625	d:TSAR,k:Eukaryota
ASV163	ASV163	45	9	-7.32112	7	0.31518	0.397886	614.541	0.405663	d:TSAR,k:Eukaryota,p:Stramenopiles-Gyrista,c:Bacillariophyceae,o:Licmophorales,f:Ulnariaceae,g:Ulnaria,s:Ulnaria_acus
ASV164	ASV164	38	20	27.0386	8	0.276845	0.358447	124.661	0.307662	d:Obazoa,k:Eukaryota,p:Opisthokonta-Fungi,c:Ascomycota,o:Pezizomycotina,f:Eurotiomycetes,g:Eurotiomycetes_X,s:Eurotiomycetes_X_sp.
ASV165	ASV165	3	9	2.44246	11	0.158925	0.17244	1625	0.00049	d:Archaeplastida,k:Eukaryota,p:Chlorophyta-Chlorophyta_X,c:Chlorophyceae,o:Sphaeropleales,f:Sphaeropleales_X
ASV168	ASV168	13	10	11.3529	10	0.194494	0.226438	176.418	0.004233	d:TSAR,k:Eukaryota,p:Stramenopiles-Gyrista,c:Chrysophyceae,o:Ochromonadales,f:Ochromonadales_clade-XII,g:Ochromonadales_clade-XII_X,s:Ochromonadales_clade-XII_X_sp.
ASV170	ASV170	47	9	38.1433	9	0.25831	0.342232	1213.05	0.074152	d:TSAR,k:Eukaryota,p:Alveolata-Perkinsea,c:Perkinsida,o:Perkinsida_X,f:Perkinsida_XX,g:Perkinsida_XXX,s:Perkinsida_XXX_sp.
ASV171	ASV171	9	20	5.79497	8	0.251386	0.298322	3756.97	0.02184	d:Archaeplastida,k:Eukaryota,p:Chlorophyta-Chlorophyta_X,c:Chlorophyceae,o:Sphaeropleales,f:Sphaeropleales_X,g:Mychonastes,s:Mychonastes_sp.
ASV173	ASV173	66	12	41.7752	7	0.329897	0.423766	752.431	0.592045	d:Obazoa,k:Eukaryota,p:Opisthokonta-Metazoa,c:Rotifera,o:Rotifera_X,f:Rotifera_XX
ASV176	ASV176	8	9	6.73182	9	0.245377	0.272287	3259.82	0.002524	d:TSAR,k:Eukaryota,p:Alveolata-Ciliophora,c:Spirotrichea,o:Hypotrichia,f:Hypotrichia_X,g:Hypotrichia_XX,s:Hypotrichia_XX_sp.
ASV177	ASV177	52	20	39.149	8	0.284817	0.376882	290.529	0.413553	d:Obazoa,k:Eukaryota,p:Opisthokonta-Fungi,c:Ascomycota,o:Pezizomycotina,f:Eurotiomycetes,g:Penicillium,s:Penicillium_chrysogenum
ASV180	ASV180	4	12	3.22565	8	0.266797	0.309493	0	0.040141	d:Obazoa,k:Eukaryota,p:Opisthokonta-Metazoa,c:Rotifera,o:Rotifera_X,f:Rotifera_XX
ASV181	ASV181	10	10	8.41848	10	0.194286	0.22316	179.718	0.003043	d:Obazoa,k:Eukaryota,p:Opisthokonta-Choanoflagellata,c:Choanoflagellatea,o:Craspedida,f:Monosigidae_Group_O,g:Monosigidae_Group_O_X,s:Monosigidae_Group_O_X_sp.
ASV182	ASV182	62	20	31.8761	8	0.301385	0.401724	222.286	0.56832	d:Obazoa,k:Eukaryota,p:Opisthokonta-Fungi,c:Mucoromycota,o:Mucoromycotina,f:Mucoromycotina_X
ASV184	ASV184	15	9	12.5577	8	0.288901	0.341492	1062.01	0.036545	d:TSAR,k:Eukaryota,p:Stramenopiles-Gyrista,c:Chrysophyceae,o:Chromulinales,f:Chromulinaceae,g:Chromulinospumella,s:Chromulinospumella_sphaerica
ASV185	ASV185	3	10	2.57685	11	0.173746	0.194483	0	0.001068	d:TSAR,k:Eukaryota,p:Stramenopiles-Gyrista,c:Chrysophyceae,o:Chrysophyceae_env_clade-I,f:Chrysophyceae_env_clade-I_X,g:Chrysophyceae_env_clade-I_XX,s:Chrysophyceae_env_clade-I_XX_sp.
ASV187	ASV187	1	14	0.802188	1	1	1	0	0.000156	d:TSAR,k:Eukaryota,p:Stramenopiles-Gyrista,c:Coscinodiscophyceae,o:Aulacoseirales,f:Aulacoseiraceae,g:Aulacoseira
ASV188	ASV188	5	17	4.19066	9	0.229053	0.266469	5717.45	0.006364	d:Obazoa,k:Eukaryota,p:Opisthokonta-Metazoa,c:Rotifera,o:Rotifera_X,f:Rotifera_XX
ASV189	ASV189	14	10	12.1436	10	0.201631	0.233764	584.302	0.004416	d:TSAR,k:Eukaryota,p:Stramenopiles-Gyrista,c:Chrysophyceae,o:Ochromonadales,f:Ochromonadales_clade-XII,g:Ochromonadales_clade-XII_X,s:Ochromonadales_clade-XII_X_sp.
ASV190	ASV190	1	7	0.832772	1	1	1	0	0.000156	d:Archaeplastida,k:Eukaryota,p:Chlorophyta-Chlorophyta_X,c:Trebouxiophyceae,o:Trebouxiophyceae_X,f:Trebouxiophyceae_XX,g:Choricystis,s:Choricystis_minor
ASV192	ASV192	48	9	40.7608	9	0.267059	0.354126	462.128	0.104462	d:TSAR,k:Eukaryota,p:Alveolata-Ciliophora,c:Spirotrichea,o:Choreotrichida-Tintinnina,f:Tintinnidiidae,g:Tintinnidium,s:Tintinnidium_fluviatile
ASV195	ASV195	81	20	36.383	8	0.319436	0.429073	573.96	0.701895	d:Archaeplastida,k:Eukaryota,p:Chlorophyta-Chlorophyta_X,c:Trebouxiophyceae,o:Chlorellales,f:Chlorellales_X
ASV198	ASV198	4	8	1.69135	10	0.20096	0.219641	0	0.000912	d:Obazoa,k:Eukaryota,p:Opisthokonta-Fungi
ASV201	ASV201	49	9	41.494	9	0.265107	0.352226	704.355	0.097384	d:Archaeplastida,k:Eukaryota,p:Chlorophyta-Chlorophyta_X,c:Chlorodendrophyceae,o:Chlorodendrales,f:Chlorodendraceae,g:Tetraselmis
ASV202	ASV202	15	10	12.9512	10	0.185223	0.216123	753.82	0.004346	d:TSAR,k:Eukaryota,p:Stramenopiles-Gyrista,c:Chrysophyceae,o:Chrysophyceae_X,f:Chrysophyceae_XX,g:Chrysophyceae_XXX,s:Chrysophyceae_XXX_sp.
ASV203	ASV203	64	12	27.0895	8	0.317386	0.416096	470.658	0.61788	d:Cryptista,k:Eukaryota,p:Kathablepharidacea-Kathablepharida,c:Kathablepharidea,o:Kathablepharidida,f:Kathablepharidida_X,g:Kathablepharidida_XX,s:Kathablepharidida_XX_sp.
ASV208	ASV208	34	20	21.8188	8	0.273367	0.352239	6.77233	0.328044	d:TSAR,k:Eukaryota
ASV209	ASV209	75	20	37.9894	8	0.306306	0.415548	324.379	0.68599	d:Archaeplastida,k:Eukaryota,p:Chlorophyta-Chlorophyta_X,c:Chlorophyceae,o:Sphaeropleales,f:Sphaeropleales_X,g:Sphaeropleales_XX,s:Sphaeropleales_XX_sp.
ASV211	ASV211	4	9	0.07066	9	0.204588	0.231785	543	0.001782	d:TSAR,k:Eukaryota,p:Stramenopiles-Gyrista,c:Mediophyceae,o:Thalassiosirales,f:Stephanodiscaceae,g:Cyclotella,s:Cyclotella_meneghiniana
ASV215	ASV215	5	9	4.07515	9	0.241993	0.282977	0.968906	0.01139	d:TSAR,k:Eukaryota,p:Alveolata-Ciliophora,c:Spirotrichea,o:Choreotrichida
ASV216	ASV216	31	12	20.7742	7	0.301218	0.374269	92.4382	0.286269	d:Obazoa,k:Eukaryota,p:Opisthokonta-Metazoa,c:Rotifera,o:Rotifera_X,f:Rotifera_XX
ASV217	ASV217	4	17	3.31861	10	0.187006	0.209559	1318.11	0.000806	d:Obazoa,k:Eukaryota,p:Opisthokonta-Metazoa,c:Rotifera,o:Rotifera_X,f:Rotifera_XX
ASV218	ASV218	35	9	27.8248	9	0.247498	0.319676	515.992	0.047804	d:Cryptista,k:Eukaryota,p:Kathablepharidacea-Kathablepharida,c:Kathablepharidea,o:Kathablepharidida,f:Kathablepharidida_X,g:Kathablepharidida_XX,s:Kathablepharidida_XX_sp.
ASV219	ASV219	21	20	9.42817	9	0.263183	0.324865	1409.03	0.102102	d:Obazoa,k:Eukaryota,p:Opisthokonta-Fungi,c:Ascomycota,o:Pezizomycotina,f:Dothideomycetes,g:Dothideomycetes_X,s:Dothideomycetes_X_sp.
ASV220	ASV220	20	9	16.689	10	0.2309	0.292873	611.657	0.027204	d:TSAR,k:Eukaryota,p:Alveolata-Dinoflagellata,c:Dinophyceae,o:Suessiales,f:Suessiaceae,g:Suessiaceae_X,s:Suessiaceae_X_sp.
ASV223	ASV223	2	9	1.69822	10	0.210363	0.231256	48.1585	0.000642	d:TSAR,k:Eukaryota,p:Alveolata-Ciliophora,c:Spirotrichea,o:Choreotrichida
ASV224	ASV224	65	9	56.6818	8	0.301552	0.396116	3391.48	0.138818	d:Cryptista,k:Eukaryota,p:Cryptophyta-Cryptophyta_X,c:Cryptophyceae,o:Cryptophyceae_X,f:Basal_Cryptophyceae-1,g:Basal_Cryptophyceae-1_X,s:Basal_Cryptophyceae-1_X_sp.
ASV226	ASV226	50	9	40.5925	9	0.259542	0.346828	1078.25	0.083963	d:TSAR,k:Eukaryota,p:Rhizaria-Cercozoa,c:Filosa-Thecofilosea,o:Filosa-Thecofilosea_X,f:Mataza-lineage,g:Mataza-lineage_X,s:Mataza-lineage_X_sp.
ASV230	ASV230	12	20	8.26768	8	0.259418	0.306202	3756.61	0.036024	d:Obazoa,k:Eukaryota,p:Opisthokonta-Fungi,c:Basidiomycota,o:Pucciniomycotina,f:Cystobasidiomycetes
ASV231	ASV231	7	20	5.83834	9	0.235192	0.282648	0.421608	0.036275	d:Obazoa,k:Eukaryota,p:Opisthokonta-Fungi,c:Ascomycota,o:Pezizomycotina,f:Dothideomycetes,g:Pleospora,s:Pleospora_rudis
ASV234	ASV234	54	9	-13.4974	8	0.313364	0.402051	1675.98	0.514817	d:TSAR,k:Eukaryota,p:Stramenopiles-Gyrista,c:Chrysophyceae,o:Ochromonadales
ASV235	ASV235	14	10	12.2961	10	0.18516	0.215204	704.626	0.004165	d:TSAR,k:Eukaryota,p:Stramenopiles-Gyrista,c:Chrysophyceae
ASV236	ASV236	78	20	35.1234	8	0.303233	0.416498	262.686	0.682674	d:Archaeplastida,k:Eukaryota,p:Chlorophyta-Chlorophyta_X,c:Chlorophyceae
ASV237	ASV237	4	12	-0.015918	8	0.25588	0.303801	1.75594	0.038314	d:TSAR,k:Eukaryota,p:Stramenopiles-Gyrista,c:Chrysophyceae
ASV240	ASV240	5	9	2.4687	8	0.24897	0.294205	31.361	0.016011	d:TSAR,k:Eukaryota,p:Stramenopiles-Bigyra,c:Opalozoa,o:Opalozoa_X,f:MAST-12,g:MAST-12C,s:MAST-12C_sp.
ASV242	ASV242	1	11	-0.82371	12	0.136787	0.146714	0	0.000188	d:Archaeplastida,k:Eukaryota,p:Chlorophyta-Chlorophyta_X,c:Trebouxiophyceae,o:Chlorellales,f:Chlorellales_X,g:Picochlorum,s:Picochlorum_sp.
ASV243	ASV243	22	9	3.32214	8	0.273504	0.341358	1299.39	0.09804	d:TSAR,k:Eukaryota,p:Stramenopiles-Gyrista,c:Bacillariophyceae,o:Bacillariales,f:Bacillariaceae,g:Nitzschia,s:Nitzschia_palea
ASV244	ASV244	66	12	48.1041	7	0.339152	0.431928	4794.06	0.558277	d:TSAR,k:Eukaryota,p:Alveolata-Perkinsea,c:Perkinsida,o:Perkinsida_X,f:Perkinsida_XX,g:Perkinsida_XXX,s:Perkinsida_XXX_sp.
ASV246	ASV246	6	8	1.52338	9	0.229439	0.254229	2085.58	0.001577	d:TSAR,k:Eukaryota,p:Stramenopiles-Gyrista,c:Eustigmatophyceae,o:Eustigmatophyceae_X,f:Eustigmatophyceae_XX,g:Nannochloropsis,s:Nannochloropsis_sp.
ASV247	ASV247	1	9	0.824784	11	0.187651	0.215323	0	0.000806	d:Archaeplastida,k:Eukaryota,p:Chlorophyta-Chlorophyta_X,c:Chlorophyceae
ASV249	ASV249	19	12	12.3037	8	0.279548	0.339115	15.2246	0.176942	d:Cryptista,k:Eukaryota,p:Cryptophyta-Cryptophyta_X,c:Cryptophyceae,o:Cryptomonadales,f:Cryptomonadales_X,g:Cryptomonas,s:Cryptomonas_marssonii
ASV250	ASV250	4	9	3.36105	10	0.223134	0.267182	0	0.006764	d:Archaeplastida,k:Eukaryota,p:Chlorophyta-Chlorophyta_X,c:Chlorophyceae,o:Chlamydomonadales,f:Chlamydomonadales_X
ASV253	ASV253	87	9	-39.4039	7	0.334769	0.447759	2669.17	0.821584	d:Archaeplastida,k:Eukaryota,p:Chlorophyta-Chlorophyta_X,c:Trebouxiophyceae,o:Chlorellales,f:Chlorellales_X,g:Chlorella,s:Chlorella_sp.
ASV254	ASV254	59	9	50.5158	9	0.275164	0.368827	1445.23	0.118479	d:Cryptista,k:Eukaryota,p:Cryptophyta-Cryptophyta_X,c:Cryptophyceae
ASV256	ASV256	52	9	44.3573	8	0.296296	0.37948	1420.88	0.117574	d:TSAR,k:Eukaryota,p:Rhizaria-Cercozoa,c:Filosa-Imbricatea,o:Filosa-Imbricatea_X,f:Novel-clade-2,g:Novel-clade-2_X,s:Novel-clade-2_X_sp.
ASV257	ASV257	3	13	2.48949	1	1	1	3	0.000469	d:TSAR,k:Eukaryota,p:Stramenopiles-Gyrista,c:Mediophyceae,o:Thalassiosirales,f:Stephanodiscaceae,g:Discostella,s:Discostella_sp.
ASV258	ASV258	1	14	0.802188	1	1	1	0	0.000156	d:TSAR,k:Eukaryota,p:Stramenopiles-Gyrista,c:Mediophyceae
ASV263	ASV263	24	9	-1.46206	8	0.278119	0.348639	92.3271	0.202694	d:Archaeplastida,k:Eukaryota,p:Chlorophyta-Chlorophyta_X,c:Chlorophyceae,o:Chlamydomonadales,f:Chlamydomonadales_X
ASV266	ASV266	14	10	12.0591	10	0.18516	0.215204	511.379	0.004211	d:TSAR,k:Eukaryota,p:Stramenopiles-Gyrista
ASV267	ASV267	8	9	6.63882	10	0.213501	0.259544	7.77648	0.007852	d:TSAR,k:Eukaryota,p:Stramenopiles-Gyrista,c:Chrysophyceae
ASV268	ASV268	30	20	24.9542	8	0.26179	0.336946	127.223	0.195879	d:Obazoa,k:Eukaryota,p:Opisthokonta-Fungi,c:Ascomycota,o:Pezizomycotina,f:Dothideomycetes,g:Dothideomycetes_X,s:Dothideomycetes_X_sp.
ASV270	ASV270	12	9	9.79802	10	0.222313	0.274245	1074.24	0.009711	d:TSAR,k:Eukaryota,p:Stramenopiles-Gyrista
ASV272	ASV272	99	20	46.3006	8	0.315728	0.442835	988.486	0.813821	d:TSAR,k:Eukaryota,p:Stramenopiles-Gyrista,c:Eustigmatophyceae,o:Eustigmatophyceae_X,f:Eustigmatophyceae_XX
ASV274	ASV274	5	9	4.11477	9	0.245155	0.283035	1.89647	0.007142	d:TSAR,k:Eukaryota,p:Alveolata-Ciliophora,c:Spirotrichea,o:Choreotrichida-Tintinnina,f:Tintinnidiidae
ASV277	ASV277	26	12	21.7565	8	0.283186	0.345726	2.15672	0.268642	d:TSAR,k:Eukaryota,p:Alveolata-Ciliophora,c:Spirotrichea,o:Choreotrichida,f:Strobilidiidae,g:Strobilidiidae_X,s:Strobilidiidae_X_sp.
ASV278	ASV278	2	17	1.67019	11	0.157544	0.170911	0	0.000356	d:Obazoa,k:Eukaryota,p:Opisthokonta-Metazoa,c:Rotifera,o:Rotifera_X,f:Rotifera_XX
ASV281	ASV281	25	9	20.8635	9	0.256725	0.319576	3829.11	0.048471	d:Cryptista,k:Eukaryota,p:Cryptophyta-Cryptophyta_X,c:Cryptophyceae,o:Cryptophyceae_X
ASV284	ASV284	14	20	9.9603	9	0.236522	0.290552	445.999	0.067246	d:Obazoa,k:Eukaryota,p:Opisthokonta-Fungi,c:Ascomycota,o:Pezizomycotina,f:Eurotiomycetes,g:Penicillium,s:Penicillium_janthinellum
ASV285	ASV285	66	9	57.547	8	0.300552	0.395656	2880.64	0.142062	d:Obazoa,k:Eukaryota
ASV288	ASV288	11	20	2.58914	9	0.248175	0.299904	608.423	0.035912	d:Obazoa,k:Eukaryota,p:Opisthokonta-Fungi,c:Ascomycota,o:Pezizomycotina,f:Dothideomycetes,g:Dothideomycetes_X,s:Dothideomycetes_X_sp.
ASV292	ASV292	61	9	50.1401	8	0.334152	0.423943	13012.3	0.266168	d:TSAR,k:Eukaryota,p:Stramenopiles-Gyrista,c:Chrysophyceae,o:Chrysophyceae_X,f:Chrysophyceae_XX,g:Chrysophyceae_XXX,s:Chrysophyceae_XXX_sp.
ASV294	ASV294	1	6	0.800934	10	0.167591	0.180742	0	0.000182	d:Archaeplastida,k:Eukaryota,p:Chlorophyta-Chlorophyta_X,c:Trebouxiophyceae,o:Chlorellales,f:Chlorellales_X
ASV298	ASV298	53	9	44.9026	8	0.321323	0.407434	4322.61	0.206568	d:TSAR,k:Eukaryota,p:Stramenopiles-Gyrista,c:Chrysophyceae
ASV300	ASV300	57	20	32.8548	8	0.297593	0.395709	344.096	0.526278	d:Obazoa,k:Eukaryota,p:Opisthokonta-Fungi,c:Basidiomycota,o:Pucciniomycotina,f:Cystobasidiomycetes,g:Rhodotorula,s:Rhodotorula_sp.
ASV302	ASV302	3	9	2.46476	9	0.221408	0.240532	1724.51	0.000905	d:TSAR,k:Eukaryota,p:Stramenopiles-Gyrista,c:Coscinodiscophyceae,o:Aulacoseirales,f:Aulacoseiraceae,g:Aulacoseira
ASV304	ASV304	34	9	-4.82717	8	0.281137	0.360441	1299.25	0.287322	d:Archaeplastida,k:Eukaryota,p:Chlorophyta-Chlorophyta_X,c:Trebouxiophyceae,o:Chlorellales,f:Chlorellales_X,g:Micractinium,s:Micractinium_pusillum
ASV306	ASV306	22	9	1.63867	8	0.266405	0.334237	289.288	0.123554	d:Archaeplastida,k:Eukaryota,p:Chlorophyta-Chlorophyta_X,c:Trebouxiophyceae,o:Chlorellales,f:Chlorellales_X,g:Oocystis,s:Oocystis_marina
ASV309	ASV309	70	20	29.3502	8	0.315912	0.417645	239.996	0.643484	d:Obazoa,k:Eukaryota,p:Opisthokonta-Fungi,c:Basidiomycota,o:Agaricomycotina,f:Tremellomycetes
ASV310	ASV310	21	9	17.7005	8	0.297593	0.355598	1745.32	0.075584	d:Obazoa,k:Eukaryota,p:Opisthokonta-Fungi
ASV311	ASV311	1	13	0.816393	2	0.6	0.666667	0	0.000175	d:TSAR,k:Eukaryota,p:Stramenopiles-Gyrista,c:Bacillariophyceae,o:Bacillariales,f:Bacillariaceae,g:Nitzschia
ASV312	ASV312	3	17	2.53903	11	0.15791	0.1733	6.5	0.000546	d:TSAR,k:Eukaryota,p:Stramenopiles-Gyrista,c:Bacillariophyceae
ASV313	ASV313	21	9	15.885	10	0.242101	0.306561	350.576	0.030354	k:Eukaryota
ASV314	ASV314	5	20	0.856867	9	0.241349	0.28529	135.855	0.012272	d:Obazoa,k:Eukaryota,p:Opisthokonta-Fungi,c:Ascomycota,o:Pezizomycotina,f:Sordariomycetes,g:Sordariomycetes_X,s:Sordariomycetes_X_sp.
ASV315	ASV315	98	20	41.7954	7	0.324002	0.44719	749.539	0.83757	d:Archaeplastida,k:Eukaryota,p:Chlorophyta-Chlorophyta_X,c:Chlorophyceae,o:Sphaeropleales,f:Sphaeropleales_X,g:Mychonastes
ASV316	ASV316	15	10	12.7467	9	0.230508	0.268109	5674.36	0.004474	d:TSAR,k:Eukaryota,p:Stramenopiles-Gyrista,c:Chrysophyceae,o:Ochromonadales,f:Ochromonadales_clade-XII,g:Ochromonadales_clade-XII_X,s:Ochromonadales_clade-XII_X_sp.
ASV318	ASV318	4	9	-1.61071	8	0.255519	0.297389	9.9027	0.023309	d:TSAR,k:Eukaryota,p:Alveolata-Ciliophora,c:Spirotrichea,o:Oligotrichida,f:Strombidiidae
ASV319	ASV319	73	12	45.5212	7	0.340852	0.437412	3502.45	0.619984	d:TSAR,k:Eukaryota,p:Alveolata-Dinoflagellata,c:Dinophyceae
ASV321	ASV321	3	9	2.4699	10	0.206295	0.242559	0	0.003348	d:TSAR,k:Eukaryota,p:Alveolata-Dinoflagellata,c:Dinophyceae
ASV322	ASV322	60	20	45.922	8	0.280268	0.379145	246.617	0.471928	d:TSAR,k:Eukaryota,p:Rhizaria-Cercozoa,c:Filosa-Thecofilosea,o:Cryomonadida,f:Protaspa-lineage,g:Protaspa-lineage_X,s:Protaspa-lineage_X_sp.
ASV327	ASV327	46	20	33.8988	8	0.278974	0.367577	161.811	0.364115	d:Obazoa,k:Eukaryota,p:Opisthokonta-Fungi,c:Ascomycota,o:Pezizomycotina,f:Dothideomycetes
ASV330	ASV330	3	9	2.49981	8	0.256	0.298381	0	0.027716	d:Archaeplastida,k:Eukaryota,p:Chlorophyta-Chlorophyta_X,c:Chlorophyceae,o:Chlamydomonadales,f:Chlamydomonadales_X,g:Golenkinia,s:Golenkinia_sp.
ASV332	ASV332	7	9	5.78551	10	0.226761	0.253701	3034.41	0.001792	d:TSAR,k:Eukaryota,p:Stramenopiles-Gyrista,c:Chrysophyceae
ASV337	ASV337	20	12	16.576	8	0.280847	0.335655	0.976745	0.189147	d:TSAR,k:Eukaryota,p:Alveolata-Dinoflagellata,c:Dinophyceae
ASV338	ASV338	60	9	-22.5024	7	0.341066	0.430169	6037.05	0.571286	d:Archaeplastida,k:Eukaryota,p:Chlorophyta-Chlorophyta_X,c:Chlorophyceae,o:Chlamydomonadales,f:Chlamydomonadales_X,g:Chlamydomonas,s:Chlamydomonas_reinhardtii
ASV339	ASV339	14	9	11.7251	9	0.261538	0.310216	68.2789	0.020561	d:TSAR,k:Eukaryota,p:Stramenopiles-Gyrista,c:Bacillariophyceae
ASV346	ASV346	83	12	48.0149	7	0.334975	0.443282	1008.16	0.766988	d:TSAR,k:Eukaryota,p:Rhizaria-Cercozoa,c:Filosa-Thecofilosea,o:Cryomonadida,f:Cryomonadida_X,g:Cryomonadida_XX,s:Cryomonadida_XX_sp.
ASV347	ASV347	2	9	1.65369	12	0.137235	0.14671	543	0.000332	d:Archaeplastida,k:Eukaryota,p:Chlorophyta-Chlorophyta_X,c:Chlorophyceae,o:Sphaeropleales
ASV353	ASV353	54	9	46.39	9	0.278546	0.368672	741.245	0.123171	d:TSAR,k:Eukaryota,p:Stramenopiles-Gyrista,c:Chrysophyceae,o:Chrysophyceae_env_clade-I,f:Chrysophyceae_env_clade-I_X,g:Chrysophyceae_env_clade-I_XX,s:Chrysophyceae_env_clade-I_XX_sp.
ASV354	ASV354	18	9	15.0613	9	0.247385	0.303828	11.1541	0.038198	d:TSAR,k:Eukaryota,p:Alveolata-Ciliophora,c:Spirotrichea,o:Hypotrichia,f:Hypotrichia_X,g:Hypotrichia_XX,s:Hypotrichia_XX_sp.
ASV355	ASV355	54	9	46.4495	8	0.307692	0.395286	3768.53	0.134005	d:TSAR,k:Eukaryota,p:Stramenopiles-Gyrista,c:Chrysophyceae,o:Chrysophyceae_env_clade-I,f:Chrysophyceae_env_clade-I_X,g:Chrysophyceae_env_clade-I_XX,s:Chrysophyceae_env_clade-I_XX_sp.
ASV356	ASV356	1	20	0.802654	9	0.22396	0.259411	0	0.006113	d:Obazoa,k:Eukaryota,p:Opisthokonta-Fungi,c:Ascomycota,o:Pezizomycotina,f:Dothideomycetes
ASV366	ASV366	3	9	2.50334	8	0.260536	0.292347	1394.16	0.008098	d:TSAR,k:Eukaryota,p:Stramenopiles-Gyrista,c:Dictyochophyceae,o:Dictyochophyceae_X,f:Pedinellales,g:Pedinellales_X,s:Pedinellales_X_sp.
ASV368	ASV368	64	12	49.5612	8	0.321703	0.415443	860.292	0.541478	d:TSAR,k:Eukaryota,p:Alveolata-Ciliophora
ASV369	ASV369	12	9	9.90365	8	0.264591	0.316507	226.665	0.06082	d:Cryptista,k:Eukaryota,p:Cryptophyta-Cryptophyta_X,c:Cryptophyceae,o:Cryptomonadales,f:Cryptomonadales_X,g:Cryptomonas,s:Cryptomonas_pyrenoidifera
ASV373	ASV373	10	9	8.39337	8	0.268377	0.3175	6507.76	0.029524	d:TSAR,k:Eukaryota,p:Stramenopiles-Gyrista,c:Chrysophyceae,o:Ochromonadales,f:Ochromonadaceae,g:Poteriospumella
ASV374	ASV374	25	9	20.8602	9	0.247836	0.313022	656.7	0.036781	d:TSAR,k:Eukaryota,p:Alveolata-Ciliophora,c:Spirotrichea,o:Choreotrichida
ASV378	ASV378	59	9	51.0101	8	0.299559	0.391811	2526.1	0.141024	d:TSAR,k:Eukaryota,p:Stramenopiles-Gyrista,c:Chrysophyceae
ASV379	ASV379	101	20	49.6141	7	0.330699	0.455725	1585.35	0.948738	d:Obazoa,k:Eukaryota,p:Opisthokonta-Fungi,c:Mucoromycota,o:Mucoromycotina,f:Mucoromycotina_X
ASV382	ASV382	55	9	47.4156	8	0.29342	0.381871	1139.61	0.125075	d:TSAR,k:Eukaryota,p:Stramenopiles-Gyrista,c:Chrysophyceae,o:Chrysophyceae_env_clade-I,f:Chrysophyceae_env_clade-I_X,g:Chrysophyceae_env_clade-I_XX,s:Chrysophyceae_env_clade-I_XX_sp.
ASV383	ASV383	3	10	2.49526	10	0.186557	0.205648	202.508	0.000556	k:Eukaryota
ASV384	ASV384	4	9	3.39208	10	0.212086	0.24254	1614.14	0.002138	d:Cryptista,k:Eukaryota,p:Cryptophyta-Cryptophyta_X,c:Cryptophyceae,o:Cryptophyceae_X,f:Basal_Cryptophyceae-2,g:Basal_Cryptophyceae-2_X,s:Basal_Cryptophyceae-2_X_sp.
ASV386	ASV386	80	20	44.5834	7	0.329497	0.436393	1322.27	0.780521	d:Obazoa,k:Eukaryota,p:Opisthokonta-Fungi
ASV388	ASV388	9	9	7.33643	9	0.25023	0.300754	35.2714	0.01919	d:TSAR,k:Eukaryota,p:Alveolata-Dinoflagellata,c:Dinophyceae
ASV389	ASV389	45	9	36.2823	9	0.257698	0.339475	829.271	0.072956	d:TSAR,k:Eukaryota,p:Alveolata-Ciliophora,c:Spirotrichea,o:Hypotrichia,f:Halteriidae,g:Halteriidae_X,s:Halteriidae_X_sp.
ASV396	ASV396	32	9	27.0124	9	0.252202	0.324204	256.503	0.057372	d:TSAR,k:Eukaryota,p:Alveolata-Ciliophora,c:CONThreeP,o:CONThreeP_X,f:CONThreeP_XX,g:Askenasia,s:Askenasia_sp.
ASV398	ASV398	5	9	2.60871	8	0.253023	0.292378	145.379	0.016762	d:TSAR,k:Eukaryota,p:Stramenopiles-Gyrista,c:Chrysophyceae,o:Ochromonadales,f:Ochromonadaceae,g:Poteriospumella
ASV400	ASV400	79	12	45.1572	7	0.326923	0.433758	415.594	0.772538	d:TSAR,k:Eukaryota,p:Stramenopiles-Gyrista,c:Chrysophyceae,o:Paraphysomonadales,f:Paraphysomonadaceae,g:Paraphysomonas,s:Paraphysomonas_uniformis
ASV401	ASV401	14	9	11.4701	9	0.264463	0.314302	85.9778	0.022683	d:Haptista,k:Eukaryota,p:Haptophyta-Haptophyta_X,c:Prymnesiophyceae,o:Prymnesiales,f:Chrysochromulinaceae,g:Chrysochromulina,s:Chrysochromulina_parva
ASV402	ASV402	3	9	2.48973	9	0.215105	0.239364	1.81637	0.001284	d:TSAR,k:Eukaryota,p:Stramenopiles-Gyrista,c:Chrysophyceae,o:Ochromonadales,f:Ochromonadaceae,g:Poteriospumella
ASV411	ASV411	1	9	0.804397	10	0.199706	0.224246	0	0.000791	d:Obazoa,k:Eukaryota,p:Opisthokonta-Fungi,c:Chytridiomycota,o:Chytridiomycota_X,f:Chytridiomycota_XX,g:Chytridiomycota_XXX,s:Chytridiomycota_XXX_sp.
ASV415	ASV415	5	9	4.22029	10	0.214173	0.246212	1866.3	0.002454	d:TSAR,k:Eukaryota,p:Stramenopiles-Gyrista,c:Chrysophyceae
ASV418	ASV418	7	9	-0.817999	8	0.250576	0.299352	369.549	0.024026	d:Archaeplastida,k:Eukaryota,p:Chlorophyta-Chlorophyta_X,c:Trebouxiophyceae,o:Chlorellales,f:Chlorellales_X
ASV419	ASV419	44	9	37.2953	8	0.292946	0.36891	776.741	0.101053	d:TSAR,k:Eukaryota,p:Stramenopiles-Gyrista,c:Pirsoniales,o:Pirsoniales_X,f:Pirsoniales_XX,g:Pirsonia,s:Pirsonia_formosa
ASV420	ASV420	1	21	0.846522	13	0.144874	0.156127	0	0.000167	d:Obazoa,k:Eukaryota,p:Opisthokonta-Fungi,c:Chytridiomycota
ASV422	ASV422	13	9	10.8768	10	0.234483	0.279056	1087.82	0.006017	d:TSAR,k:Eukaryota,p:Stramenopiles-Bigyra,c:Sagenista,o:Pseudophyllomitidae,f:MAST-6,g:MAST-6_X,s:MAST-6_X_sp.
ASV424	ASV424	56	20	36.1646	8	0.294851	0.389483	308.381	0.47797	d:TSAR,k:Eukaryota,p:Rhizaria-Cercozoa,c:Filosa-Thecofilosea,o:Cryomonadida
ASV427	ASV427	24	9	19.7043	9	0.252906	0.318683	140.465	0.045881	d:Archaeplastida,k:Eukaryota,p:Chlorophyta-Chlorophyta_X,c:Trebouxiophyceae,o:Chlorellales,f:Chlorellales_X,g:Oocystis,s:Oocystis_sp.
ASV429	ASV429	2	17	1.72768	11	0.157773	0.171769	0	0.000367	d:TSAR,k:Eukaryota,p:Stramenopiles-Gyrista,c:Bacillariophyceae,o:Fragilariales,f:Fragilariaceae
ASV431	ASV431	2	9	1.66314	9	0.231391	0.263022	2695	0.004685	d:Archaeplastida,k:Eukaryota,p:Chlorophyta-Chlorophyta_X,c:Chlorophyceae,o:Sphaeropleales,f:Sphaeropleales_X,g:Monactinus,s:Monactinus_sturmii
ASV432	ASV432	63	9	-21.9258	7	0.319062	0.41513	1566.32	0.574784	d:TSAR,k:Eukaryota,p:Stramenopiles-Gyrista,c:Chrysophyceae
ASV434	ASV434	4	20	3.27657	8	0.249084	0.292656	0	0.036737	d:Archaeplastida,k:Eukaryota,p:Chlorophyta-Chlorophyta_X,c:Chlorophyceae,o:Sphaeropleales,f:Scenedesmaceae,g:Scenedesmaceae_X,s:Scenedesmaceae_X_sp.
ASV436	ASV436	16	9	13.4105	10	0.219621	0.275467	242.482	0.017466	d:TSAR,k:Eukaryota,p:Stramenopiles-Gyrista
ASV438	ASV438	60	20	25.8278	8	0.299559	0.397582	177.197	0.564627	d:Obazoa,k:Eukaryota,p:Opisthokonta-Fungi,c:Ascomycota,o:Pezizomycotina,f:Eurotiomycetes,g:Coniosporium,s:Coniosporium_apollinis
ASV440	ASV440	69	12	45.2114	8	0.314269	0.414551	631.227	0.605401	d:Cryptista,k:Eukaryota,p:Cryptophyta-Cryptophyta_X,c:Cryptophyceae,o:Cryptomonadales,f:Cryptomonadales_X,g:Cryptomonadales_XX,s:Cryptomonadales_XX_sp.
ASV443	ASV443	49	12	29.6711	7	0.31518	0.398341	395.152	0.490646	d:Archaeplastida,k:Eukaryota,p:Chlorophyta-Chlorophyta_X
ASV445	ASV445	74	20	34.9048	8	0.305275	0.415371	830.642	0.611102	d:Obazoa,k:Eukaryota,p:Opisthokonta-Fungi
ASV446	ASV446	1	15	0.81849	1	1	1	0	0.000156	d:Archaeplastida,k:Eukaryota,p:Chlorophyta-Chlorophyta_X
ASV447	ASV447	47	9	-15.946	8	0.298082	0.382804	4552.11	0.357945	d:Haptista,k:Eukaryota,p:Centroplasthelida-Centroplasthelida_X,c:Pterocystida,o:Raphidista,f:Raphidiophryidae,g:Raphidiophrys,s:Raphidiophrys_ambigua
ASV451	ASV451	10	9	1.7239	8	0.283925	0.342317	11.9862	0.089604	d:TSAR,k:Eukaryota,p:Stramenopiles-Gyrista,c:Raphidophyceae,o:Raphidophyceae_X,f:Raphidophyceae_XX,g:Gonyostomum,s:Gonyostomum_semen
ASV453	ASV453	4	10	3.31389	10	0.208429	0.22706	699.959	0.000977	d:Archaeplastida,k:Eukaryota,p:Chlorophyta-Chlorophyta_X,c:Chlorophyceae
ASV455	ASV455	1	16	0.810568	1	1	1	0	0.000156	d:TSAR,k:Eukaryota,p:Stramenopiles-Gyrista,c:Mediophyceae,o:Thalassiosirales,f:Stephanodiscaceae,g:Cyclotella,s:Cyclotella_meneghiniana
ASV457	ASV457	21	9	17.5705	10	0.222222	0.284719	317.046	0.023166	k:Eukaryota
ASV468	ASV468	51	9	43.4263	9	0.267585	0.35719	430.257	0.113641	d:TSAR,k:Eukaryota,p:Stramenopiles-Gyrista,c:Chrysophyceae
ASV469	ASV469	56	12	37.4135	7	0.310148	0.398761	33.3416	0.553746	d:TSAR,k:Eukaryota,p:Alveolata-Ciliophora,c:Prostomatea,o:Prorodontida,f:Urotrichidae,g:Urotricha,s:Urotricha_sp.
ASV472	ASV472	97	20	52.9824	7	0.322275	0.446013	1783.04	0.84364	d:Obazoa,k:Eukaryota,p:Opisthokonta-Fungi,c:Mucoromycota,o:Mucoromycotina,f:Mucoromycotina_X
ASV473	ASV473	7	9	4.12979	9	0.247949	0.292885	130.5	0.021271	d:Archaeplastida,k:Eukaryota,p:Chlorophyta-Chlorophyta_X,c:Chlorophyceae
ASV475	ASV475	4	12	-1.57395	9	0.229246	0.263887	3.1011	0.008807	d:TSAR,k:Eukaryota,p:Alveolata-Ciliophora,c:Prostomatea,o:Prorodontida,f:Urotrichidae,g:Urotricha,s:Urotricha_sp.
ASV476	ASV476	5	9	4.10409	11	0.198976	0.22204	3739.27	0.00109	d:TSAR,k:Eukaryota,p:Stramenopiles-Gyrista,c:Chrysophyceae
ASV479	ASV479	11	9	9.0603	9	0.246824	0.287567	1618.52	0.012704	d:TSAR,k:Eukaryota,p:Stramenopiles-Gyrista,c:Bacillariophyceae
ASV480	ASV480	86	12	43.6614	7	0.336218	0.445794	890.765	0.745697	d:Cryptista,k:Eukaryota,p:Cryptophyta-Cryptophyta_X,c:Cryptophyceae,o:Cryptomonadales
ASV488	ASV488	10	9	8.26969	10	0.221228	0.272049	238.947	0.009272	d:TSAR,k:Eukaryota,p:Rhizaria-Cercozoa,c:Filosa-Imbricatea,o:Filosa-Imbricatea_X,f:Novel-clade-2,g:Novel-clade-2_X,s:Novel-clade-2_X_sp.
ASV489	ASV489	49	12	34.9785	8	0.303064	0.386469	68.8087	0.434011	d:Archaeplastida,k:Eukaryota,p:Chlorophyta-Chlorophyta_X,c:Chlorophyceae,o:Chlamydomonadales,f:Chlamydomonadales_X
ASV496	ASV496	4	9	3.32646	8	0.260911	0.292802	3743.3	0.007205	d:Excavata,k:Eukaryota,p:Discoba-Euglenozoa,c:Kinetoplastea
ASV497	ASV497	28	20	20.0373	8	0.274609	0.349858	5.37636	0.281825	d:TSAR,k:Eukaryota,p:Stramenopiles-Gyrista
ASV499	ASV499	12	9	9.95851	10	0.2309	0.27322	981.911	0.00589	d:TSAR,k:Eukaryota,p:Stramenopiles-Bigyra,c:Bicoecea,o:Bicoecales,f:Bicoecaceae,g:Bicoecaceae_X,s:Bicoecaceae_X_sp.
ASV502	ASV502	63	9	53.5801	9	0.276282	0.374119	2530.2	0.117405	d:TSAR,k:Eukaryota,p:Stramenopiles-Gyrista
ASV503	ASV503	4	17	1.67627	10	0.187586	0.210815	1136.26	0.000818	d:TSAR,k:Eukaryota,p:Alveolata-Ciliophora,c:Litostomatea
ASV504	ASV504	25	9	20.8805	8	0.273642	0.333716	31.3189	0.060274	d:TSAR,k:Eukaryota,p:Stramenopiles-Gyrista,c:Dictyochophyceae,o:Dictyochophyceae_X,f:Pedinellales,g:Pedinellales_X,s:Pedinellales_X_sp.
ASV509	ASV509	2	10	1.68483	10	0.182612	0.199251	0	0.000393	k:Eukaryota
ASV512	ASV512	1	9	0.827087	12	0.166005	0.178195	0	0.000203	d:TSAR,k:Eukaryota,p:Stramenopiles-Gyrista,c:Chrysophyceae,o:Ochromonadales
ASV513	ASV513	1	19	0.80167	12	0.140787	0.150637	0	0.000176	d:TSAR,k:Eukaryota,p:Stramenopiles-Gyrista,c:Bacillariophyceae
ASV524	ASV524	6	20	3.32834	9	0.245377	0.293256	6.62538	0.024973	d:Obazoa,k:Eukaryota,p:Opisthokonta-Fungi,c:Ascomycota,o:Pezizomycotina,f:Sordariomycetes,g:Fusarium,s:Fusarium_sp.
ASV526	ASV526	34	9	28.9124	8	0.310857	0.380473	941.486	0.107719	d:TSAR,k:Eukaryota,p:Stramenopiles-Gyrista,c:Mediophyceae,o:Thalassiosirales,f:Thalassiosiraceae,g:Thalassiosira,s:Thalassiosira_pseudonana
ASV527	ASV527	69	20	42.0354	8	0.292788	0.401967	515.287	0.590325	d:Obazoa,k:Eukaryota,p:Opisthokonta-Fungi,c:Ascomycota,o:Pezizomycotina,f:Eurotiomycetes,g:Chaetothyriales,s:Chaetothyriales_sp.
ASV532	ASV532	40	12	20.126	8	0.29743	0.376416	4.59618	0.414375	d:Obazoa,k:Eukaryota,p:Opisthokonta-Fungi,c:Ascomycota,o:Pezizomycotina
ASV533	ASV533	11	9	5.72986	8	0.278974	0.336099	15.8195	0.077346	d:TSAR,k:Eukaryota,p:Alveolata-Ciliophora,c:Spirotrichea,o:Hypotrichia
ASV538	ASV538	55	12	41.8118	8	0.328304	0.412086	5323.9	0.350328	d:TSAR,k:Eukaryota,p:Stramenopiles-Gyrista,c:Chrysophyceae,o:Ochromonadales,f:Ochromonadales_clade-XII,g:Ochromonadales_clade-XII_X,s:Ochromonadales_clade-XII_X_sp.
ASV540	ASV540	77	12	45.3513	7	0.320188	0.429276	700.843	0.799296	d:Obazoa,k:Eukaryota,p:Opisthokonta-Fungi
ASV541	ASV541	7	9	5.81431	9	0.256241	0.296699	1504.21	0.011305	d:TSAR,k:Eukaryota,p:Rhizaria-Cercozoa,c:Novel-clade-10-12,o:Novel-clade-10,f:Novel-clade-10_X,g:Novel-clade-10_XX,s:Novel-clade-10_XX_sp.
ASV542	ASV542	6	9	5.01394	9	0.240602	0.270441	383.46	0.005314	d:TSAR,k:Eukaryota,p:Stramenopiles-Gyrista,c:Mediophyceae
ASV546	ASV546	76	20	50.664	8	0.303233	0.413152	828.718	0.600042	d:Archaeplastida,k:Eukaryota,p:Chlorophyta-Chlorophyta_X,c:Chlorophyceae,o:Sphaeropleales,f:Sphaeropleales_X,g:Desmodesmus,s:Desmodesmus_armatus
ASV547	ASV547	2	9	1.61848	11	0.190877	0.212775	0	0.000707	d:Archaeplastida,k:Eukaryota,p:Chlorophyta-Chlorophyta_X,c:Chlorophyceae,o:Chlamydomonadales,f:Chlamydomonadales_X
ASV549	ASV549	2	21	1.6237	11	0.192023	0.214939	0	0.000602	d:Obazoa,k:Eukaryota,p:Opisthokonta-Fungi,c:Chytridiomycota,o:Rhizophydiales
ASV553	ASV553	1	9	0.817493	10	0.197962	0.218698	0	0.000493	d:TSAR,k:Eukaryota,p:Alveolata-Perkinsea,c:Perkinsida,o:Perkinsida_X,f:Perkinsida_XX,g:Perkinsida_XXX,s:Perkinsida_XXX_sp.
ASV560	ASV560	2	9	1.6204	10	0.188496	0.206852	2160	0.000401	d:Archaeplastida,k:Eukaryota,p:Chlorophyta-Chlorophyta_X,c:Chlorophyceae,o:Sphaeropleales,f:Sphaeropleales_X,g:Monactinus,s:Monactinus_sturmii
ASV562	ASV562	1	9	0.845046	13	0.120701	0.12703	0	0.000166	d:Archaeplastida,k:Eukaryota,p:Chlorophyta-Chlorophyta_X,c:Chlorophyceae,o:Sphaeropleales,f:Sphaeropleales_X,g:Desmodesmus
ASV563	ASV563	58	12	34.523	7	0.32381	0.41243	293.577	0.537959	d:TSAR,k:Eukaryota,p:Alveolata-Ciliophora,c:CONThreeP,o:CONThreeP_X,f:CONThreeP_XX,g:Askenasia,s:Askenasia_sp.
ASV568	ASV568	2	10	1.6348	11	0.203364	0.22504	707.361	0.000553	d:Archaeplastida,k:Eukaryota,p:Chlorophyta-Chlorophyta_X,c:Chlorophyceae,o:Chlamydomonadales,f:Chlamydomonadales_X,g:Chlamydomonas,s:Chlamydomonas_sp.
ASV570	ASV570	45	12	34.4269	8	0.307518	0.385878	257.127	0.374779	d:TSAR,k:Eukaryota,p:Alveolata-Ciliophora,c:Spirotrichea,o:Choreotrichida-Tintinnina,f:TIN_10,g:Tintinnopsis_10,s:Tintinnopsis_lohmanni
ASV572	ASV572	3	9	2.52143	11	0.196887	0.219602	0	0.001	d:TSAR,k:Eukaryota,p:Stramenopiles-Gyrista,c:Chrysophyceae,o:Paraphysomonadales,f:Paraphysomonadaceae,g:Paraphysomonas,s:Paraphysomonas_sp.
ASV573	ASV573	15	20	12.4367	9	0.241349	0.299172	6.24585	0.081827	d:Obazoa,k:Eukaryota,p:Opisthokonta-Fungi,c:Ascomycota,o:Pezizomycotina,f:Dothideomycetes
ASV574	ASV574	83	12	46.1529	7	0.335595	0.444201	1243.46	0.78253	d:TSAR,k:Eukaryota,p:Rhizaria-Cercozoa,c:Filosa-Thecofilosea,o:Cryomonadida,f:Cryomonadida_X,g:Cryomonadida_XX,s:Cryomonadida_XX_sp.
ASV575	ASV575	42	9	-16.8126	8	0.290443	0.374438	5320.71	0.370127	d:TSAR,k:Eukaryota,p:Stramenopiles-Bigyra,c:Bicoecea,o:Bicoecales,f:Bicoecaceae,g:Bicoecaceae_X,s:Bicoecaceae_X_sp.
ASV576	ASV576	3	9	2.44607	10	0.219976	0.253668	0	0.003945	d:Haptista,k:Eukaryota,p:Centroplasthelida-Centroplasthelida_X
ASV579	ASV579	24	9	20.0718	8	0.304421	0.366441	263.547	0.100714	d:TSAR,k:Eukaryota,p:Alveolata-Perkinsea,c:Perkinsida,o:Perkinsida_X,f:Perkinsida_XX,g:Perkinsida_XXX,s:Perkinsida_XXX_sp.
ASV580	ASV580	17	9	9.3004	8	0.280124	0.338349	915.556	0.073717	d:Archaeplastida,k:Eukaryota,p:Chlorophyta-Chlorophyta_X,c:Chlorophyceae,o:Chlamydomonadales,f:Chlamydomonadales_X
ASV585	ASV585	57	9	49.7088	8	0.298737	0.386159	1633	0.130272	d:TSAR,k:Eukaryota,p:Rhizaria-Cercozoa
ASV587	ASV587	13	9	5.82831	10	0.222495	0.270979	472.54	0.013641	d:Cryptista,k:Eukaryota,p:Cryptophyta-Cryptophyta_X,c:Cryptophyceae,o:Cryptomonadales,f:Cryptomonadales_X,g:Teleaulax,s:Teleaulax_amphioxeia
ASV592	ASV592	64	20	47.5771	8	0.294213	0.395081	351.126	0.510863	d:Obazoa,k:Eukaryota,p:Opisthokonta-Fungi,c:Ascomycota,o:Pezizomycotina,f:Leotiomycetes,g:Leotiomycetes_X,s:Leotiomycetes_X_sp.
ASV595	ASV595	4	17	0.050077	11	0.158416	0.175274	552.283	0.000703	d:Obazoa,k:Eukaryota,p:Opisthokonta-Metazoa,c:Rotifera,o:Rotifera_X,f:Rotifera_XX,g:Testudinella,s:Testudinella_patina
ASV597	ASV597	2	18	-1.63648	11	0.158232	0.172823	0	0.000377	d:Obazoa,k:Eukaryota,p:Opisthokonta-Fungi,c:Chytridiomycota,o:Chytridiomycota_X,f:Chytridiomycota_XX,g:Chytridiomycota_XXX,s:Chytridiomycota_XXX_sp.
ASV599	ASV599	84	12	44.3101	7	0.334563	0.444262	668.497	0.798283	d:Archaeplastida,k:Eukaryota,p:Chlorophyta-Chlorophyta_X,c:Chlorophyceae,o:Chlamydomonadales,f:Chlamydomonadales_X
ASV600	ASV600	67	12	45.7008	7	0.336425	0.429539	1825.52	0.58062	d:TSAR,k:Eukaryota,p:Rhizaria-Cercozoa,c:Filosa-Thecofilosea,o:Cryomonadida,f:Cryomonadida_X,g:Cryomonadida_XX,s:Cryomonadida_XX_sp.
ASV606	ASV606	2	17	1.68715	11	0.157544	0.170911	0	0.000356	d:Obazoa,k:Eukaryota,p:Opisthokonta-Metazoa,c:Rotifera,o:Rotifera_X,f:Rotifera_XX
ASV609	ASV609	87	12	51.8516	7	0.345178	0.455016	1815.29	0.765666	d:TSAR,k:Eukaryota,p:Stramenopiles-Gyrista,c:Chrysophyceae
ASV610	ASV610	10	9	8.37158	8	0.260911	0.309519	86.7611	0.024684	d:Archaeplastida,k:Eukaryota,p:Chlorophyta-Chlorophyta_X,c:Chlorophyceae,o:Chlamydomonadales,f:Chlamydomonadales_X,g:Chlamydomonadales_XX,s:Chlamydomonadales_XX_sp.
ASV611	ASV611	1	15	0.81849	1	1	1	0	0.000156	d:Archaeplastida,k:Eukaryota,p:Chlorophyta-Chlorophyta_X,c:Chlorophyceae,o:Chlamydomonadales,f:Chlamydomonadales_X
ASV613	ASV613	5	21	4.17144	11	0.203669	0.237162	1240.56	0.00184	d:TSAR,k:Eukaryota,p:Alveolata-Ciliophora,c:Phyllopharyngea,o:Suctoria
ASV614	ASV614	26	9	21.5532	9	0.254087	0.319867	775.906	0.042446	d:Obazoa,k:Eukaryota,p:Opisthokonta-Fungi,c:Chytridiomycota,o:Rhizophydiales
ASV618	ASV618	4	10	0.051032	9	0.219178	0.248734	1081.84	0.00259	k:Eukaryota
ASV620	ASV620	3	20	-0.773324	9	0.233476	0.275172	0.474303	0.013845	d:Obazoa,k:Eukaryota,p:Opisthokonta-Fungi,c:Ascomycota,o:Pezizomycotina
ASV623	ASV623	104	20	47.5848	7	0.327514	0.455064	1264.22	0.908313	d:Obazoa,k:Eukaryota,p:Opisthokonta-Fungi,c:Basidiomycota,o:Agaricomycotina,f:Tremellomycetes
ASV624	ASV624	60	9	51.7566	9	0.277551	0.372983	558.542	0.129103	d:TSAR,k:Eukaryota,p:Alveolata-Ciliophora,c:Oligohymenophorea,o:Scuticociliatia_1,f:Thigmophryidae,g:Myxophyllum
ASV625	ASV625	81	12	45.7561	7	0.325554	0.435128	265.497	0.765865	d:Obazoa,k:Eukaryota,p:Opisthokonta-Metazoa,c:Rotifera,o:Rotifera_X,f:Rotifera_XX
ASV626	ASV626	31	20	24.4752	8	0.258065	0.333379	37.0897	0.215259	d:Obazoa,k:Eukaryota,p:Opisthokonta-Fungi,c:Ascomycota,o:Pezizomycotina,f:Dothideomycetes,g:Cucurbitaria
ASV632	ASV632	6	9	4.91564	9	0.244824	0.267873	1528.84	0.001518	d:TSAR,k:Eukaryota,p:Stramenopiles-Gyrista,c:Chrysophyceae,o:Chromulinales,f:Chromulinaceae,g:Chromulinospumella,s:Chromulinospumella_sphaerica
ASV637	ASV637	19	9	15.9798	10	0.240708	0.299505	919.147	0.020747	d:TSAR,k:Eukaryota,p:Stramenopiles-Gyrista,c:Dictyochophyceae,o:Dictyochophyceae_X,f:Pedinellales,g:Pedinellales_X,s:Pedinellales_X_sp.
ASV638	ASV638	1	12	0.803554	9	0.248062	0.280489	0	0.007687	d:TSAR,k:Eukaryota,p:Stramenopiles-Gyrista,c:Synchromophyceae,o:Synchromophyceae_X,f:Synchromophyceae_XX,g:Synchromophyceae_XXX,s:Synchromophyceae_XXX_sp.
ASV639	ASV639	12	9	10.0416	9	0.242316	0.292403	2162.11	0.017959	d:TSAR,k:Eukaryota,p:Stramenopiles-Gyrista,c:Chrysophyceae,o:Paraphysomonadales,f:Paraphysomonadaceae,g:Paraphysomonas,s:Paraphysomonas_vulgaris
ASV640	ASV640	4	10	3.28009	10	0.195895	0.214367	543	0.000962	d:Excavata,k:Eukaryota,p:Discoba-Euglenozoa,c:Kinetoplastea,o:Neobodonida,f:Neobodonidae,g:Neobodo,s:Neobodo_sp.
ASV642	ASV642	3	9	2.48712	11	0.187651	0.219146	21.314	0.00156	k:Eukaryota
ASV644	ASV644	22	12	17.8789	8	0.283925	0.342137	2.59778	0.190233	d:TSAR,k:Eukaryota,p:Stramenopiles-Gyrista,c:Chrysophyceae,o:Ochromonadales,f:Ochromonadales_X,g:Ochromonadales_XX,s:Ochromonadales_XX_sp.
ASV650	ASV650	17	9	14.089	8	0.276423	0.328716	35.9247	0.043055	d:TSAR,k:Eukaryota,p:Rhizaria-Cercozoa,c:Filosa-Imbricatea,o:Filosa-Imbricatea_X,f:Novel-clade-2,g:Novel-clade-2_X,s:Novel-clade-2_X_sp.
ASV657	ASV657	31	20	19.4628	8	0.283333	0.356852	804.886	0.279072	d:TSAR,k:Eukaryota,p:Stramenopiles-Gyrista,c:Eustigmatophyceae,o:Eustigmatophyceae_X,f:Eustigmatophyceae_XX
ASV671	ASV671	47	20	25.8914	7	0.315912	0.40049	327.071	0.499848	d:TSAR,k:Eukaryota,p:Alveolata-Ciliophora,c:Colpodea,o:Colpodea_X,f:Colpodida,g:Bresslaua,s:Bresslaua_vorax
ASV672	ASV672	1	0	0.816696	1	1	1	0	0.000156	d:Obazoa,k:Eukaryota,p:Opisthokonta-Metazoa,c:Arthropoda,o:Crustacea,f:Maxillopoda
ASV676	ASV676	1	9	0.856287	10	0.199706	0.224246	0	0.000791	d:Archaeplastida,k:Eukaryota,p:Chlorophyta-Chlorophyta_X,c:Chlorophyceae,o:Sphaeropleales,f:Sphaeropleales_X,g:Sphaeropleales_XX,s:Sphaeropleales_XX_sp.
ASV678	ASV678	15	9	12.4437	9	0.243292	0.297703	0.033333	0.040614	d:Obazoa,k:Eukaryota,p:Opisthokonta-Fungi
ASV679	ASV679	48	12	30.0138	7	0.310502	0.391417	778.048	0.406052	d:TSAR,k:Eukaryota,p:Stramenopiles-Gyrista
ASV686	ASV686	32	9	25.4877	10	0.245598	0.318785	839.451	0.041925	d:TSAR,k:Eukaryota,p:Rhizaria-Cercozoa,c:Filosa-Thecofilosea,o:Filosa-Thecofilosea_X,f:Mataza-lineage,g:Mataza-lineage_X,s:Mataza-lineage_X_sp.
ASV687	ASV687	6	20	4.91135	9	0.230508	0.268945	18.2841	0.013351	d:Obazoa,k:Eukaryota,p:Opisthokonta-Fungi,c:Basidiomycota,o:Agaricomycotina,f:Tremellomycetes
ASV688	ASV688	35	9	29.2412	8	0.311927	0.385058	4113.79	0.099364	k:Eukaryota
ASV690	ASV690	1	9	0.838405	10	0.204051	0.222967	0	0.000358	d:Excavata,k:Eukaryota,p:Discoba-Euglenozoa,c:Kinetoplastea,o:Eubodonida,f:Bodonidae,g:Bodo,s:Bodo_sp.
ASV693	ASV693	1	9	0.804127	9	0.207002	0.22219	0	0.00028	d:TSAR,k:Eukaryota,p:Stramenopiles-Gyrista,c:Chrysophyceae,o:Paraphysomonadales,f:Paraphysomonadaceae,g:Paraphysomonas
ASV702	ASV702	77	20	40.6069	8	0.305618	0.417901	505.049	0.655712	d:Obazoa,k:Eukaryota,p:Opisthokonta-Fungi,c:Rozellomycota,o:Rozellomycota_X,f:Rozellomycota_XX,g:Rozellomycota_XXX,s:Rozellomycota_XXX_sp.
ASV704	ASV704	41	12	34.4084	8	0.298246	0.375344	158.095	0.36134	d:Archaeplastida,k:Eukaryota,p:Chlorophyta-Chlorophyta_X,c:Chlorophyceae,o:Chlamydomonadales,f:Chlamydomonadales_X,g:Chlamydomonadales_XX,s:Chlamydomonadales_XX_sp.
ASV713	ASV713	23	20	14.3905	9	0.263183	0.325937	296.068	0.157608	d:Obazoa,k:Eukaryota,p:Opisthokonta-Fungi,c:Basidiomycota,o:Agaricomycotina,f:Tremellomycetes,g:Cryptococcus,s:Cryptococcus_laurentii
ASV718	ASV718	5	9	4.31303	10	0.2206	0.25283	8.28989	0.003072	d:TSAR,k:Eukaryota,p:Rhizaria-Cercozoa,c:Filosa-Sarcomonadea,o:Pansomonadida,f:Agitatidae,g:Agitatidae_X,s:Agitatidae_X_sp.
ASV730	ASV730	69	12	49.5067	7	0.331707	0.427749	1631.08	0.57794	d:TSAR,k:Eukaryota,p:Alveolata-Dinoflagellata,c:Dinophyceae,o:Suessiales,f:Suessiaceae
ASV733	ASV733	80	20	47.3627	8	0.295492	0.412091	350.104	0.67979	d:Obazoa,k:Eukaryota,p:Opisthokonta-Fungi,c:Basidiomycota,o:Pucciniomycotina,f:Cystobasidiomycetes
ASV743	ASV743	48	9	41.3869	8	0.310148	0.39045	1551.04	0.129191	d:TSAR,k:Eukaryota,p:Stramenopiles-Gyrista,c:Chrysophyceae,o:Chrysophyceae_Clade-EC2H,f:Chrysophyceae_Clade-EC2H_X,g:Chrysophyceae_Clade-EC2H_XX,s:Chrysophyceae_Clade-EC2H_XX_sp.
ASV744	ASV744	69	9	-15.688	8	0.317201	0.420702	4740.98	0.624598	d:TSAR,k:Eukaryota,p:Stramenopiles-Gyrista,c:Chrysophyceae
ASV749	ASV749	2	9	1.65378	11	0.192908	0.214756	0	0.000616	d:TSAR,k:Eukaryota,p:Stramenopiles-Bigyra,c:Opalozoa,o:Opalozoa_X,f:MAST-12,g:MAST-12C,s:MAST-12C_sp.
ASV750	ASV750	3	10	2.46203	10	0.18778	0.206971	0	0.000896	d:Excavata,k:Eukaryota,p:Discoba-Euglenozoa,c:Kinetoplastea,o:Neobodonida,f:Neobodonidae,g:Neobodo,s:Neobodo_sp.
ASV751	ASV751	7	9	5.90957	9	0.251969	0.294513	550.162	0.011629	d:TSAR,k:Eukaryota,p:Alveolata-Ciliophora,c:Spirotrichea,o:Oligotrichida,f:Strombidiidae,g:Pelagostrombidium,s:Pelagostrombidium_sp.
ASV757	ASV757	17	12	-10.6852	8	0.270378	0.336211	0	0.203939	d:TSAR,k:Eukaryota,p:Stramenopiles-Gyrista,c:Peronosporomycetes,o:Peronosporomycetes_X
ASV759	ASV759	5	9	4.15709	9	0.226384	0.258452	4.96346	0.004718	d:TSAR,k:Eukaryota,p:Stramenopiles-Bigyra,c:Opalozoa,o:Opalozoa_X,f:MAST-12,g:MAST-12_X,s:MAST-12_X_sp.
ASV760	ASV760	83	12	46.524	7	0.334563	0.44319	586.811	0.781673	d:Archaeplastida,k:Eukaryota,p:Chlorophyta-Chlorophyta_X,c:Trebouxiophyceae,o:Chlorellales,f:Chlorellales_X
ASV762	ASV762	48	9	40.1344	10	0.252671	0.340222	5633.33	0.06248	d:TSAR,k:Eukaryota,p:Stramenopiles-Gyrista,c:Chrysophyceae
ASV763	ASV763	107	20	57.7869	7	0.331707	0.460933	1912.6	0.981133	d:Obazoa,k:Eukaryota,p:Opisthokonta-Fungi
ASV766	ASV766	36	20	21.8634	8	0.281573	0.35929	19.1071	0.327922	d:TSAR,k:Eukaryota,p:Stramenopiles-Gyrista
ASV767	ASV767	45	9	38.2171	9	0.274194	0.357124	1420	0.096305	d:Obazoa,k:Eukaryota,p:Opisthokonta-Choanoflagellata,c:Choanoflagellatea
ASV769	ASV769	24	9	-1.60834	7	0.29989	0.36629	255.431	0.20911	d:Archaeplastida,k:Eukaryota,p:Chlorophyta-Chlorophyta_X,c:Chlorophyceae,o:Sphaeropleales,f:Sphaeropleales_X
ASV773	ASV773	3	9	-0.848765	10	0.197173	0.226328	433.095	0.002411	d:Cryptista,k:Eukaryota,p:Cryptophyta-Cryptophyta_X,c:Cryptophyceae,o:Cryptophyceae_X,f:Basal_Cryptophyceae-2,g:Basal_Cryptophyceae-2_X,s:Basal_Cryptophyceae-2_X_sp.
ASV776	ASV776	44	9	-27.6207	8	0.301385	0.386172	42.731	0.488741	d:TSAR,k:Eukaryota,p:Alveolata-Dinoflagellata,c:Dinophyceae
ASV781	ASV781	17	9	14.4741	10	0.234989	0.290122	967.567	0.014422	d:Obazoa,k:Eukaryota
ASV783	ASV783	6	9	4.94414	10	0.209231	0.250975	0.240693	0.008349	d:TSAR,k:Eukaryota,p:Stramenopiles-Bigyra,c:Opalozoa,o:Opalozoa_X,f:MAST-12,g:MAST-12C,s:MAST-12C_sp.
ASV784	ASV784	47	12	40.5897	8	0.306479	0.386185	157.201	0.442638	d:TSAR,k:Eukaryota,p:Stramenopiles-Gyrista,c:Chrysophyceae,o:Chrysophyceae_X,f:Chrysophyceae_XX,g:Chrysophyceae_XXX,s:Chrysophyceae_XXX_sp.
ASV786	ASV786	2	9	0.025586	9	0.227997	0.270201	0	0.009966	d:TSAR,k:Eukaryota,p:Stramenopiles-Gyrista,c:Bacillariophyceae
ASV793	ASV793	35	9	27.8012	10	0.243292	0.318846	266.709	0.05166	d:TSAR,k:Eukaryota,p:Alveolata-Ciliophora,c:Prostomatea,o:Prorodontida,f:Urotrichidae,g:Urotricha,s:Urotricha_sp.
ASV798	ASV798	64	9	55.3388	9	0.284222	0.382551	3183.66	0.125686	d:TSAR,k:Eukaryota,p:Stramenopiles-Gyrista
ASV801	ASV801	53	20	36.5778	8	0.288441	0.38157	1379.93	0.402951	d:Obazoa,k:Eukaryota,p:Opisthokonta-Fungi,c:Ascomycota,o:Saccharomycotina,f:Saccharomycetales,g:Wickerhamomyces,s:Wickerhamomyces_anomalus
ASV802	ASV802	7	10	5.94871	11	0.156772	0.177433	308.024	0.001911	d:TSAR,k:Eukaryota,p:Stramenopiles-Gyrista,c:Synchromophyceae,o:Synchromophyceae_X,f:Synchromophyceae_XX,g:Synchromophyceae_XXX,s:Synchromophyceae_XXX_sp.
ASV806	ASV806	6	21	4.99751	10	0.211838	0.23723	1713.94	0.001354	d:Obazoa,k:Eukaryota,p:Opisthokonta-Fungi,c:Basidiomycota,o:Agaricomycotina,f:Agaricomycetes,g:Agaricomycetes_X,s:Agaricomycetes_X_sp.
ASV807	ASV807	14	9	11.6808	10	0.241028	0.285376	3366.95	0.005396	d:TSAR,k:Eukaryota,p:Stramenopiles-Bigyra,c:Bicoecea,o:Bicoecales,f:Bicoecaceae,g:Bicosoeca
ASV808	ASV808	21	9	17.4328	9	0.266667	0.324524	214.822	0.040165	d:TSAR,k:Eukaryota,p:Alveolata-Perkinsea,c:Perkinsida,o:Perkinsida_X,f:Perkinsida_XX,g:Perkinsida_XXX,s:Perkinsida_XXX_sp.
ASV809	ASV809	4	9	3.22716	9	0.261664	0.301029	247.894	0.005872	d:TSAR,k:Eukaryota,p:Alveolata-Ciliophora,c:CONThreeP,o:CONThreeP_X,f:CONThreeP_XX,g:Askenasia,s:Askenasia_sp.
ASV812	ASV812	38	12	27.031	8	0.296458	0.374608	28.2372	0.400349	d:Obazoa,k:Eukaryota,p:Opisthokonta-Fungi,c:Rozellomycota,o:Rozellomycota_X,f:Rozellomycota_XX,g:Rozellomycota_XXX,s:Rozellomycota_XXX_sp.
ASV816	ASV816	89	9	-41.9719	7	0.329697	0.445448	2324.73	0.861979	d:Archaeplastida,k:Eukaryota,p:Chlorophyta-Chlorophyta_X,c:Chlorophyceae,o:Chlamydomonadales,f:Chlamydomonadales_X,g:Chlamydomonadales_XX,s:Chlamydomonadales_XX_sp.
ASV820	ASV820	31	20	20.982	8	0.277976	0.351022	742.803	0.249519	d:Obazoa,k:Eukaryota,p:Opisthokonta-Fungi,c:Basidiomycota,o:Pucciniomycotina,f:Microbotryomycetes,g:Sporidiobolus,s:Sporidiobolus_johnsonii
ASV823	ASV823	10	9	8.21296	8	0.270378	0.315004	0.0625	0.029976	d:TSAR,k:Eukaryota,p:Stramenopiles-Gyrista
ASV824	ASV824	5	9	4.08002	9	0.233577	0.264331	2.73914	0.005158	d:Cryptista,k:Eukaryota,p:Cryptophyta-Cryptophyta_X,c:Cryptophyceae,o:Cryptomonadales,f:Hemiselmidaceae,g:Chroomonas
ASV825	ASV825	74	12	39.0306	7	0.332518	0.433421	734.963	0.678198	d:TSAR,k:Eukaryota,p:Alveolata-Dinoflagellata,c:Dinophyceae
ASV828	ASV828	13	20	8.98733	9	0.240921	0.295872	492.468	0.057517	d:Obazoa,k:Eukaryota,p:Opisthokonta-Fungi,c:Ascomycota,o:Pezizomycotina,f:Eurotiomycetes,g:Eurotiomycetes_X,s:Eurotiomycetes_X_sp.
ASV831	ASV831	43	9	36.9999	8	0.291065	0.367975	569.732	0.105794	d:TSAR,k:Eukaryota,p:Rhizaria-Cercozoa,c:Novel-clade-10-12,o:Novel-clade-10,f:Novel-clade-10_X,g:Novel-clade-10_XX,s:Novel-clade-10_XX_sp.
ASV833	ASV833	6	9	4.93299	8	0.270243	0.318317	5.50924	0.052064	d:TSAR,k:Eukaryota,p:Alveolata-Perkinsea,c:Perkinsida,o:Perkinsida_X,f:Perkinsida_XX,g:Perkinsida_XXX,s:Perkinsida_XXX_sp.
ASV837	ASV837	15	9	12.5401	10	0.233677	0.292669	18.4186	0.025793	d:TSAR,k:Eukaryota,p:Stramenopiles-Bigyra,c:Bicoecea,o:Bicoecales,f:Bicoecaceae,g:Bicosoeca,s:Bicosoeca_sp.
ASV840	ASV840	15	9	12.435	10	0.227425	0.281402	114.047	0.01759	d:Obazoa,k:Eukaryota,p:Opisthokonta-Fungi,c:Chytridiomycota,o:Rhizophydiales,f:Rhizophydiales_X,g:Rhizophydiales_XX,s:Rhizophydiales_XX_sp.
ASV849	ASV849	15	20	12.5606	9	0.240921	0.299448	14.0047	0.094017	d:Obazoa,k:Eukaryota,p:Opisthokonta-Fungi,c:Basidiomycota,o:Agaricomycotina,f:Agaricomycetes
ASV850	ASV850	45	9	38.6191	8	0.290909	0.369814	696.559	0.113638	d:TSAR,k:Eukaryota,p:Stramenopiles-Gyrista,c:Chrysophyceae
ASV858	ASV858	27	9	23.2479	8	0.285564	0.347155	51.0364	0.071953	d:TSAR,k:Eukaryota,p:Stramenopiles-Gyrista,c:Chrysophyceae
ASV860	ASV860	1	9	0.826115	12	0.137166	0.145485	0	0.000176	d:Archaeplastida,k:Eukaryota,p:Chlorophyta-Chlorophyta_X,c:Chlorophyceae,o:Sphaeropleales,f:Sphaeropleales_X
ASV866	ASV866	12	9	10.1383	10	0.240389	0.284306	414.905	0.006479	d:Archaeplastida,k:Eukaryota,p:Chlorophyta-Chlorophyta_X,c:Mamiellophyceae,o:Dolichomastigales,f:Crustomastigaceae,g:Crustomastigaceae-AB,s:Crustomastigaceae-AB_sp.
ASV867	ASV867	82	12	45.4638	7	0.338519	0.446192	1642.62	0.787531	d:Archaeplastida,k:Eukaryota,p:Chlorophyta-Chlorophyta_X,c:Pedinophyceae,o:Pedinomonadales,f:Pedinomonadaceae,g:Pedinomonas,s:Pedinomonas_minor
ASV878	ASV878	37	9	31.1012	9	0.254324	0.330605	501.224	0.069335	d:TSAR,k:Eukaryota,p:Stramenopiles-Gyrista
ASV880	ASV880	1	9	0.858104	10	0.201332	0.221425	0	0.00041	d:TSAR,k:Eukaryota,p:Alveolata-Ciliophora,c:CONTH_4,o:CONTH_4_X,f:CONTH_4_XX,g:CONTH_4_XXX,s:CONTH_4_XXX_sp.
ASV883	ASV883	1	13	0.816017	2	0.6	0.666667	0	0.000175	d:TSAR,k:Eukaryota,p:Alveolata-Dinoflagellata,c:Dinophyceae,o:Suessiales,f:Suessiaceae
ASV884	ASV884	5	9	0.874039	8	0.24977	0.2918	40.9755	0.024266	d:TSAR,k:Eukaryota,p:Alveolata-Ciliophora
ASV888	ASV888	1	9	0.821991	10	0.2176	0.249994	0	0.002445	d:Cryptista,k:Eukaryota,p:Cryptophyta-Cryptophyta_X,c:Cryptophyceae,o:Cryptophyceae_X,f:Basal_Cryptophyceae-1,g:Basal_Cryptophyceae-1_X,s:Basal_Cryptophyceae-1_X_sp.
ASV890	ASV890	12	20	8.37889	8	0.258678	0.314198	2.65121	0.093037	d:Obazoa,k:Eukaryota,p:Opisthokonta-Fungi,c:Mucoromycota,o:Mucoromycotina,f:Mucorales,g:Mucor
ASV895	ASV895	42	12	27.2655	8	0.292473	0.372965	7236.69	0.379963	d:TSAR,k:Eukaryota
ASV904	ASV904	87	12	50.2034	7	0.33191	0.445881	2081.83	0.866451	d:TSAR,k:Eukaryota,p:Stramenopiles-Gyrista,c:Chrysophyceae,o:Paraphysomonadales,f:Paraphysomonadaceae,g:Paraphysomonas,s:Paraphysomonas_sp.
ASV905	ASV905	7	12	5.72375	8	0.283925	0.327307	328.991	0.025219	d:Archaeplastida,k:Eukaryota,p:Chlorophyta-Chlorophyta_X,c:Chlorophyceae,o:Sphaeropleales,f:Sphaeropleales_X
ASV913	ASV913	81	12	43.3314	7	0.334563	0.441645	1138.58	0.732047	k:Eukaryota
ASV918	ASV918	62	20	41.3115	8	0.291221	0.393341	283.109	0.534397	d:Obazoa,k:Eukaryota
ASV919	ASV919	2	9	1.71771	11	0.187006	0.213791	0	0.000806	d:TSAR,k:Eukaryota,p:Stramenopiles-Gyrista,c:Bacillariophyceae
ASV922	ASV922	50	9	-26.8704	7	0.318875	0.39972	156.537	0.499825	d:Amoebozoa,k:Eukaryota,p:Tubulinea-Tubulinea_X,c:Echinamoebida,o:Echinamoebida_X,f:Echinamoebidae,g:Echinamoeba,s:Echinamoeba_sp.
ASV923	ASV923	1	9	0.848676	10	0.181152	0.200015	0	0.000266	d:Archaeplastida,k:Eukaryota,p:Chlorophyta-Chlorophyta_X,c:Chlorophyceae
ASV928	ASV928	40	9	33.7438	8	0.288288	0.363397	343.274	0.103722	d:TSAR,k:Eukaryota,p:Stramenopiles-Gyrista,c:Chrysophyceae,o:Chrysophyceae_X,f:Chrysophyceae_XX,g:Chrysophyceae_XXX,s:Chrysophyceae_XXX_sp.
ASV930	ASV930	89	12	53.0708	7	0.346718	0.457265	1993.58	0.767498	d:TSAR,k:Eukaryota,p:Stramenopiles-Gyrista,c:Chrysophyceae
ASV934	ASV934	5	10	4.09924	11	0.156637	0.175288	1.75	0.001475	d:TSAR,k:Eukaryota,p:Stramenopiles-Gyrista,c:Synchromophyceae,o:Synchromophyceae_X,f:Synchromophyceae_XX,g:Synchromophyceae_XXX,s:Synchromophyceae_XXX_sp.
ASV938	ASV938	24	9	20.0285	9	0.266405	0.328784	1053.64	0.044218	d:TSAR,k:Eukaryota,p:Rhizaria-Cercozoa,c:Filosa-Sarcomonadea,o:Pansomonadida,f:Agitatidae,g:Agitatidae_X,s:Agitatidae_X_sp.
ASV939	ASV939	23	9	19.3365	9	0.254443	0.317179	567.267	0.040728	d:Obazoa,k:Eukaryota,p:Opisthokonta-Choanoflagellata,c:Choanoflagellatea
ASV948	ASV948	1	23	0.856783	1	1	1	0	0.000156	d:Archaeplastida,k:Eukaryota,p:Chlorophyta-Chlorophyta_X,c:Trebouxiophyceae,o:Chlorellales,f:Chlorellales_X,g:Dicloster,s:Dicloster_acuatus
ASV964	ASV964	80	12	45.331	7	0.334563	0.439666	566.112	0.716957	d:Cryptista:nucl,k:Eukaryota:nucl,p:Cryptophyta:nucl-Cryptophyta_X:nucl,c:Cryptophyceae:nucl,o:Cryptomonadales:nucl,f:Hemiselmidaceae:nucl,g:Chroomonas:nucl,s:Chroomonas_sp.:nucl
ASV966	ASV966	72	12	40.6487	7	0.335388	0.434611	2784.22	0.589226	d:TSAR,k:Eukaryota,p:Alveolata-Ciliophora
ASV973	ASV973	99	20	34.9934	7	0.332112	0.453055	1479.42	0.82298	d:TSAR,k:Eukaryota,p:Stramenopiles-Gyrista,c:Peronosporomycetes,o:Peronosporomycetes_X,f:Peronosporales
ASV974	ASV974	20	9	16.5953	8	0.291533	0.35123	2148.72	0.076171	d:TSAR,k:Eukaryota,p:Stramenopiles-Gyrista,c:Chrysophyceae
ASV978	ASV978	12	9	-1.53008	7	0.301887	0.353764	47.1379	0.109949	d:TSAR,k:Eukaryota,p:Stramenopiles-Gyrista
ASV979	ASV979	5	10	4.22561	11	0.156502	0.174369	168.028	0.00131	d:TSAR,k:Eukaryota,p:Stramenopiles-Gyrista
ASV985	ASV985	4	21	3.42391	11	0.201109	0.230483	72.1899	0.001241	d:TSAR,k:Eukaryota,p:Alveolata-Perkinsea,c:Perkinsida,o:Perkinsida_X,f:Perkinsida_XX,g:Perkinsida_XXX,s:Perkinsida_XXX_sp.
ASV986	ASV986	4	8	1.65841	9	0.232379	0.255329	1840.43	0.001396	d:Obazoa,k:Eukaryota,p:Opisthokonta-Fungi,c:Basidiomycota,o:Pucciniomycotina,f:Cystobasidiomycetes,g:Sporobolomyces,s:Sporobolomyces_sp.
ASV988	ASV988	102	20	50.0456	7	0.33601	0.461594	2401.17	0.999166	d:Obazoa,k:Eukaryota,p:Opisthokonta-Fungi
ASV991	ASV991	8	9	6.75813	8	0.269174	0.311778	4.68935	0.034195	d:TSAR,k:Eukaryota,p:Stramenopiles-Gyrista,c:Chrysophyceae
ASV994	ASV994	82	20	41.5371	8	0.304421	0.420941	597.351	0.711761	d:Obazoa,k:Eukaryota,p:Opisthokonta-Fungi,c:Ascomycota,o:Pezizomycotina,f:Leotiomycetes,g:Sclerotinia,s:Sclerotinia_sclerotiorum
ASV997	ASV997	105	20	48.4596	7	0.32712	0.455261	1414.18	0.903453	d:Obazoa,k:Eukaryota,p:Opisthokonta-Fungi
ASV1003	ASV1003	33	12	25.9872	8	0.287223	0.356725	8.79754	0.319559	d:TSAR,k:Eukaryota,p:Alveolata-Ciliophora,c:Spirotrichea,o:Choreotrichida,f:Strobilidiidae,g:Strobilidiidae_X,s:Strobilidiidae_X_sp.
ASV1004	ASV1004	17	20	12.3602	8	0.272682	0.338148	30.581	0.13598	d:Archaeplastida,k:Eukaryota,p:Chlorophyta-Chlorophyta_X,c:Chlorophyceae,o:Sphaeropleales,f:Sphaeropleales_X,g:Desmodesmus,s:Desmodesmus_subspicatus
ASV1008	ASV1008	82	12	48.7035	7	0.335595	0.443496	1093.76	0.768366	d:Archaeplastida,k:Eukaryota,p:Chlorophyta-Chlorophyta_X,c:Chlorophyceae,o:Sphaeropleales,f:Sphaeropleales_X,g:Pseudomuriella,s:Pseudomuriella_sp.
ASV1009	ASV1009	2	21	1.67979	12	0.169365	0.187942	543	0.000373	d:TSAR,k:Eukaryota,p:Stramenopiles-Gyrista,c:Xanthophyceae,o:Xanthophyceae_X,f:Xanthophyceae_XX,g:Xanthonema,s:Xanthonema_sp.
ASV1014	ASV1014	78	20	54.2353	8	0.303571	0.41499	988.502	0.601107	d:Obazoa,k:Eukaryota,p:Opisthokonta-Fungi,c:Ascomycota,o:Pezizomycotina,f:Sordariomycetes,g:Plectosphaerella,s:Plectosphaerella_sp.
ASV1016	ASV1016	58	9	49.1082	9	0.265885	0.362737	2548.58	0.10873	d:TSAR,k:Eukaryota,p:Stramenopiles-Gyrista,c:Dictyochophyceae,o:Dictyochophyceae_X,f:Pedinellales,g:Pedinellales_X,s:Pedinellales_X_sp.
ASV1018	ASV1018	23	9	19.2535	8	0.288288	0.348626	44.7172	0.064836	d:Obazoa,k:Eukaryota
ASV1022	ASV1022	13	9	10.8727	10	0.226384	0.276401	574.542	0.01273	d:TSAR,k:Eukaryota,p:Alveolata-Alveolata_X,c:Alveolata_XX,o:Alveolata_XXX,f:Alveolata_XXXX,g:Alveolata_XXXXX,s:Alveolata_XXXXX_sp.
ASV1024	ASV1024	16	9	13.5707	8	0.297919	0.353331	975.916	0.062276	d:TSAR,k:Eukaryota,p:Alveolata-Perkinsea,c:Perkinsida,o:Perkinsida_X,f:Perkinsida_XX,g:Perkinsida_XXX,s:Perkinsida_XXX_sp.
ASV1032	ASV1032	2	9	1.68451	9	0.22195	0.247583	0	0.001713	d:TSAR,k:Eukaryota,p:Stramenopiles-Gyrista,c:Bacillariophyceae
ASV1034	ASV1034	2	9	-0.041419	10	0.200812	0.217803	0	0.000514	k:Eukaryota
ASV1037	ASV1037	52	9	42.4452	9	0.266275	0.356537	1030.17	0.107366	d:TSAR,k:Eukaryota,p:Stramenopiles-Gyrista,c:Chrysophyceae
ASV1038	ASV1038	57	9	49.7528	8	0.297756	0.385239	1287.65	0.133379	d:TSAR,k:Eukaryota,p:Stramenopiles-Gyrista
ASV1042	ASV1042	1	12	0.807306	10	0.171609	0.184401	0	0.000178	d:TSAR,k:Eukaryota,p:Alveolata-Perkinsea,c:Perkinsida,o:Perkinsida_X,f:Perkinsida_XX,g:Perkinsida_XXX,s:Perkinsida_XXX_sp.
ASV1045	ASV1045	38	9	31.8924	8	0.283333	0.357491	546.196	0.080697	d:TSAR,k:Eukaryota,p:Stramenopiles-Gyrista,c:Bolidophyceae,o:Parmales,f:Parmales_X,g:Parmales_XX,s:Parmales_XX_sp.
ASV1051	ASV1051	13	9	7.39444	8	0.282451	0.337187	197.451	0.10219	d:Archaeplastida,k:Eukaryota,p:Chlorophyta-Chlorophyta_X,c:Chlorophyceae,o:Chlamydomonadales,f:Chlamydomonadales_X
ASV1060	ASV1060	1	9	0.811637	9	0.237451	0.26437	0	0.002793	d:Obazoa,k:Eukaryota
ASV1062	ASV1062	3	9	2.47932	9	0.239226	0.277525	4868.72	0.006153	d:TSAR,k:Eukaryota,p:Stramenopiles-Gyrista,c:Chrysophyceae,o:Chrysophyceae_env_clade-I,f:Chrysophyceae_env_clade-I_X,g:Chrysophyceae_env_clade-I_XX,s:Chrysophyceae_env_clade-I_XX_sp.
ASV1075	ASV1075	27	9	22.6847	10	0.238283	0.306313	814.017	0.033992	d:Haptista,k:Eukaryota,p:Centroplasthelida-Centroplasthelida_X
ASV1081	ASV1081	83	9	-37.867	7	0.33191	0.442507	3458.14	0.806143	d:TSAR,k:Eukaryota,p:Stramenopiles-Gyrista,c:Chrysophyceae,o:Ochromonadales
ASV1082	ASV1082	5	9	4.07682	10	0.221138	0.264877	0	0.010145	d:TSAR,k:Eukaryota,p:Stramenopiles-Gyrista,c:Chrysophyceae,o:Chrysophyceae_Clade-EC2H,f:Chrysophyceae_Clade-EC2H_X,g:Chrysophyceae_Clade-EC2H_XX,s:Chrysophyceae_Clade-EC2H_XX_sp.
ASV1098	ASV1098	41	9	34.6023	9	0.26179	0.343129	369.158	0.083815	d:TSAR,k:Eukaryota,p:Stramenopiles-Gyrista,c:Chrysophyceae
ASV1099	ASV1099	26	9	21.7493	9	0.270647	0.333665	1117.94	0.047335	d:Obazoa,k:Eukaryota,p:Opisthokonta-Fungi,c:Chytridiomycota
ASV1101	ASV1101	35	9	29.4736	8	0.311213	0.38081	1538.45	0.162881	d:TSAR,k:Eukaryota,p:Stramenopiles-Gyrista
ASV1104	ASV1104	52	9	43.8227	9	0.273504	0.361229	983.019	0.105141	d:TSAR,k:Eukaryota,p:Rhizaria-Cercozoa,c:Novel-clade-10-12,o:Novel-clade-10,f:Novel-clade-10_X,g:Novel-clade-10_XX,s:Novel-clade-10_XX_sp.
ASV1106	ASV1106	25	9	20.4144	8	0.310148	0.373427	1905.08	0.114148	d:TSAR,k:Eukaryota,p:Alveolata-Ciliophora,c:CONThreeP,o:CONThreeP_X,f:CONThreeP_XX,g:Askenasia,s:Askenasia_sp.
ASV1122	ASV1122	48	9	40.6729	9	0.272	0.35924	695.987	0.104993	d:TSAR,k:Eukaryota,p:Stramenopiles-Bigyra,c:Bicoecea,o:Bicoecales,f:Bicoecaceae
ASV1125	ASV1125	54	9	45.7517	8	0.298246	0.386568	4177.23	0.11836	d:TSAR,k:Eukaryota,p:Stramenopiles-Gyrista
ASV1127	ASV1127	3	5	2.53297	10	0.171393	0.1861	543	0.000509	d:Obazoa,k:Eukaryota,p:Opisthokonta-Fungi,c:Ascomycota,o:Pezizomycotina,f:Eurotiomycetes,g:Aspergillus,s:Aspergillus_niger
ASV1129	ASV1129	60	12	45.7622	8	0.323424	0.415198	676.377	0.535411	d:Archaeplastida,k:Eukaryota,p:Chlorophyta-Chlorophyta_X,c:Chlorophyceae,o:Chlamydomonadales,f:Chlamydomonadales_X,g:Chlamydomonadales_XX,s:Chlamydomonadales_XX_sp.
ASV1133	ASV1133	7	9	4.19495	11	0.213333	0.24572	766.655	0.002515	d:Obazoa,k:Eukaryota,p:Opisthokonta-Choanoflagellata,c:Choanoflagellatea
ASV1151	ASV1151	13	20	10.7619	9	0.24167	0.294913	27.3425	0.050388	d:Obazoa,k:Eukaryota,p:Opisthokonta-Fungi,c:Basidiomycota,o:Agaricomycotina,f:Tremellomycetes
ASV1152	ASV1152	3	10	2.59594	12	0.135729	0.149178	0.333333	0.000642	d:TSAR,k:Eukaryota,p:Stramenopiles-Gyrista,c:Chrysophyceae,o:Chrysophyceae_env_clade-I,f:Chrysophyceae_env_clade-I_X,g:Chrysophyceae_env_clade-I_XX,s:Chrysophyceae_env_clade-I_XX_sp.
ASV1156	ASV1156	3	9	2.4536	8	0.243509	0.266391	267.84	0.0018	d:TSAR,k:Eukaryota,p:Stramenopiles-Gyrista,c:Bacillariophyceae,o:Naviculales
ASV1161	ASV1161	45	20	36.4451	8	0.27447	0.362804	238.179	0.375342	d:TSAR,k:Eukaryota,p:Rhizaria-Cercozoa,c:Filosa-Sarcomonadea,o:Cercomonadida,f:Cercomonadidae,g:Cercomonas,s:Cercomonas_mtoleri
ASV1167	ASV1167	3	17	2.43715	9	0.20915	0.234526	1241.37	0.001464	d:Archaeplastida,k:Eukaryota,p:Chlorophyta-Chlorophyta_X,c:Chlorophyceae,o:Chlorophyceae_X,f:Chlorophyceae_XX,g:Chlorophyceae_XXX,s:Chlorophyceae_XXX_sp.
ASV1171	ASV1171	37	20	27.9226	8	0.271864	0.350744	57.1148	0.302062	d:Obazoa,k:Eukaryota,p:Opisthokonta-Fungi,c:Basidiomycota,o:Agaricomycotina,f:Tremellomycetes,g:Tremella,s:Tremella_ramalinae
ASV1172	ASV1172	76	12	42.9838	7	0.324582	0.430532	262.022	0.728831	d:Haptista,k:Eukaryota,p:Haptophyta-Haptophyta_X,c:Pavlovophyceae,o:Pavlovales,f:Pavlovaceae,g:Diacronema,s:Diacronema_vlkianum
ASV1173	ASV1173	14	20	11.7264	8	0.249198	0.307134	1.94167	0.092355	d:Obazoa,k:Eukaryota,p:Opisthokonta-Metazoa,c:Bryozoa,o:Bryozoa_X,f:Bryozoa_XX,g:Plumatella,s:Plumatella_geimermassardi
ASV1195	ASV1195	1	7	0.832772	1	1	1	0	0.000156	d:Archaeplastida,k:Eukaryota,p:Chlorophyta-Chlorophyta_X,c:Chlorophyceae,o:Sphaeropleales,f:Sphaeropleales_X
ASV1207	ASV1207	59	20	40.1358	8	0.296943	0.392301	143.779	0.514284	d:Obazoa,k:Eukaryota,p:Opisthokonta-Fungi,c:Ascomycota,o:Saccharomycotina,f:Saccharomycetales,g:Candida,s:Candida_sp.
ASV1208	ASV1208	15	9	12.5159	10	0.238283	0.29447	157.692	0.022954	d:Obazoa,k:Eukaryota,p:Opisthokonta-Choanoflagellata,c:Choanoflagellatea
ASV1213	ASV1213	16	9	13.1919	8	0.274747	0.328042	61.5881	0.039775	d:TSAR,k:Eukaryota,p:Stramenopiles-Gyrista,c:Chrysophyceae
ASV1218	ASV1218	2	19	1.62511	10	0.195543	0.220312	1623	0.000741	d:TSAR,k:Eukaryota,p:Stramenopiles-Gyrista,c:Chrysophyceae
ASV1225	ASV1225	89	9	-38.2565	7	0.337051	0.44912	1749.92	0.892879	d:TSAR,k:Eukaryota,p:Stramenopiles-Bigyra,c:Bicoecea
ASV1226	ASV1226	74	12	47.6415	7	0.322084	0.425245	300.774	0.668281	d:TSAR,k:Eukaryota,p:Stramenopiles-Gyrista,c:Bacillariophyceae,o:Naviculales
ASV1244	ASV1244	91	12	53.3142	7	0.347604	0.459563	2363.42	0.77828	d:TSAR,k:Eukaryota,p:Stramenopiles-Gyrista,c:Chrysophyceae
ASV1245	ASV1245	13	9	10.9139	10	0.235091	0.27861	1796.47	0.00566	d:TSAR,k:Eukaryota,p:Stramenopiles-Gyrista,c:Dictyochophyceae,o:Dictyochophyceae_X,f:Pedinellales,g:Pedinellales_X,s:Pedinellales_X_sp.
ASV1246	ASV1246	54	20	42.6629	8	0.283629	0.375521	316.059	0.422598	d:Obazoa,k:Eukaryota,p:Opisthokonta-Fungi,c:Ascomycota,o:Saccharomycotina,f:Saccharomycetales,g:Pichia,s:Pichia_sp.
ASV1247	ASV1247	15	20	10.7024	8	0.260163	0.32179	0.08937	0.147076	d:Obazoa,k:Eukaryota,p:Opisthokonta-Fungi,c:Ascomycota,o:Saccharomycotina,f:Saccharomycetales,g:Candida,s:Candida_sp.
ASV1248	ASV1248	85	12	50.629	7	0.332925	0.442717	688.797	0.746517	d:Obazoa,k:Eukaryota,p:Opisthokonta-Fungi
ASV1260	ASV1260	2	9	1.63003	9	0.222041	0.237639	0	0.0005	d:Archaeplastida,k:Eukaryota,p:Chlorophyta-Chlorophyta_X,c:Mamiellophyceae,o:Dolichomastigales,f:Crustomastigaceae,g:Crustomastigaceae-AB,s:Crustomastigaceae-AB_sp.
ASV1264	ASV1264	1	19	0.809133	12	0.140787	0.150637	0	0.000176	d:TSAR,k:Eukaryota,p:Alveolata-Dinoflagellata
ASV1273	ASV1273	65	12	52.5781	8	0.329697	0.421063	4423.22	0.510451	d:TSAR,k:Eukaryota,p:Stramenopiles-Gyrista,c:Chrysophyceae,o:Ochromonadales
ASV1274	ASV1274	4	9	3.28671	9	0.236009	0.25901	1180.42	0.001172	d:TSAR,k:Eukaryota,p:Stramenopiles-Bigyra,c:Bicoecea,o:Pseudodendromonadales,f:Pseudodendromonadales_X,g:Pseudodendromonadales_XX,s:Pseudodendromonadales_XX_sp.
ASV1291	ASV1291	7	9	5.79181	9	0.22714	0.255701	1043.59	0.002091	d:TSAR,k:Eukaryota,p:Stramenopiles-Gyrista,c:Chrysophyceae
ASV1302	ASV1302	74	12	48.1634	8	0.322275	0.424512	253.957	0.646679	k:Eukaryota
ASV1308	ASV1308	86	9	-36.4642	7	0.327316	0.440756	3115.02	0.777173	d:Obazoa,k:Eukaryota,p:Opisthokonta-Choanoflagellata,c:Choanoflagellatea
ASV1312	ASV1312	1	9	0.810903	12	0.166005	0.178195	0	0.000203	d:Obazoa,k:Eukaryota,p:Opisthokonta-Choanoflagellata,c:Choanoflagellatea,o:Craspedida,f:Salpingoecidae_Group_C1,g:Salpingoecidae_Group_C1_X,s:Salpingoecidae_Group_C1_X_sp.
ASV1326	ASV1326	28	9	23.4118	8	0.279548	0.342577	25.9753	0.072658	d:TSAR,k:Eukaryota,p:Stramenopiles-Gyrista,c:Chrysophyceae,o:Chrysophyceae_X,f:Chrysophyceae_XX,g:Chrysophyceae_XXX,s:Chrysophyceae_XXX_sp.
ASV1328	ASV1328	103	9	-44.4986	7	0.336218	0.460811	1850.72	1	k:Eukaryota
ASV1334	ASV1334	7	9	5.76576	10	0.221228	0.265162	270.349	0.007036	d:TSAR,k:Eukaryota,p:Stramenopiles-Gyrista,c:Chrysophyceae,o:Ochromonadales
ASV1336	ASV1336	3	5	2.4962	9	0.20653	0.229885	1623	0.001083	d:Obazoa,k:Eukaryota,p:Opisthokonta-Fungi,c:Ascomycota,o:Pezizomycotina,f:Dothideomycetes
ASV1342	ASV1342	23	12	15.6974	8	0.278974	0.340594	2.26859	0.238424	d:TSAR,k:Eukaryota,p:Alveolata-Dinoflagellata,c:Dinophyceae
ASV1361	ASV1361	9	10	7.52139	11	0.174247	0.200916	273.675	0.002671	d:TSAR,k:Eukaryota,p:Stramenopiles-Gyrista
ASV1374	ASV1374	53	9	45.2879	8	0.294213	0.380585	931.111	0.121693	d:Obazoa,k:Eukaryota
ASV1400	ASV1400	5	9	4.10151	8	0.283629	0.328254	1.94664	0.021747	d:TSAR,k:Eukaryota,p:Stramenopiles-Gyrista,c:Chrysophyceae,o:Chrysophyceae_X,f:Chrysophyceae_XX,g:Chrysophyceae_XXX,s:Chrysophyceae_XXX_sp.
ASV1410	ASV1410	6	10	4.98925	10	0.211262	0.234321	1535.93	0.001819	d:TSAR,k:Eukaryota,p:Stramenopiles-Gyrista,c:Chrysophyceae
ASV1414	ASV1414	2	9	1.63735	9	0.214935	0.244374	0	0.00192	d:TSAR,k:Eukaryota,p:Stramenopiles-Gyrista,c:Mediophyceae,o:Thalassiosirales,f:Stephanodiscaceae,g:Discostella,s:Discostella_stelligera
ASV1433	ASV1433	62	12	48.6767	8	0.316647	0.410239	1235.83	0.559766	d:Obazoa,k:Eukaryota,p:Opisthokonta-Fungi,c:Chytridiomycota,o:Chytridiomycota_X,f:Chytridiomycota_XX,g:Chytridiomycota_XXX,s:Chytridiomycota_XXX_sp.
ASV1434	ASV1434	10	9	8.27049	10	0.226195	0.274508	331.701	0.01	d:TSAR,k:Eukaryota,p:Stramenopiles-Gyrista,c:Chrysophyceae
ASV1457	ASV1457	1	22	-0.807286	10	0.188431	0.209689	0	0.000566	d:Archaeplastida,k:Eukaryota,p:Chlorophyta-Chlorophyta_X,c:Trebouxiophyceae,o:Chlorellales,f:Chlorellales_X,g:Oocystella,s:Oocystella_oogama
ASV1459	ASV1459	15	12	12.6218	8	0.275722	0.328173	70.4061	0.135189	d:Obazoa,k:Eukaryota,p:Opisthokonta-Fungi,c:Chytridiomycota,o:Chytridiomycota_X,f:Chytridiomycota_XX,g:Chytridiomycota_XXX,s:Chytridiomycota_XXX_sp.
ASV1463	ASV1463	1	23	0.856783	1	1	1	0	0.000156	d:Obazoa,k:Eukaryota,p:Opisthokonta-Fungi,c:Chytridiomycota,o:Chytridiomycota_X,f:Chytridiomycota_XX,g:Chytridiomycota_XXX,s:Chytridiomycota_XXX_sp.
ASV1471	ASV1471	22	9	18.3869	8	0.278261	0.33645	105.344	0.060019	d:TSAR,k:Eukaryota,p:Rhizaria-Cercozoa,c:Filosa-Thecofilosea,o:Cryomonadida,f:Cryomonadida_X,g:Cryomonadida_XX,s:Cryomonadida_XX_sp.
ASV1473	ASV1473	42	9	35.3932	8	0.287831	0.364255	1099.37	0.098569	d:TSAR,k:Eukaryota
ASV1474	ASV1474	22	9	15.109	8	0.284668	0.348827	814.323	0.103779	d:TSAR,k:Eukaryota,p:Stramenopiles-Gyrista,c:Chrysophyceae,o:Ochromonadales
ASV1492	ASV1492	44	9	37.2757	9	0.256121	0.340534	319.964	0.09324	d:Obazoa,k:Eukaryota,p:Opisthokonta-Choanoflagellata,c:Choanoflagellatea,o:Craspedida,f:Monosigidae_Group_M,g:Salpingoeca_M,s:Salpingoeca_tuba
ASV1504	ASV1504	89	12	52.5828	7	0.342569	0.453283	3614.98	0.719248	d:Obazoa,k:Eukaryota,p:Opisthokonta-Fungi,c:Chytridiomycota,o:Rhizophydiales,f:Rhizophydiales_X,g:Rhizophydiales_XX,s:Rhizophydiales_XX_sp.
ASV1520	ASV1520	2	9	1.61727	11	0.174359	0.191306	59.349	0.000373	d:TSAR,k:Eukaryota,p:Stramenopiles-Gyrista,c:Chrysophyceae,o:Ochromonadales,f:Ochromonadaceae,g:Poteriospumella
ASV1527	ASV1527	2	9	1.64763	10	0.186557	0.202721	167.61	0.000401	d:TSAR,k:Eukaryota,p:Stramenopiles-Gyrista,c:Chrysophyceae
ASV1544	ASV1544	94	9	-48.2499	7	0.330699	0.449615	1260.82	0.949323	d:TSAR,k:Eukaryota,p:Alveolata-Ciliophora,c:Colpodea,o:Colpodea_X,f:Cyrtolophosidida,g:Pseudocyrtolophosis
ASV1553	ASV1553	53	9	45.4406	8	0.28967	0.37521	653.936	0.123339	d:TSAR,k:Eukaryota,p:Stramenopiles-Gyrista,c:Chrysophyceae
ASV1567	ASV1567	3	9	2.47509	11	0.194078	0.227212	0	0.002132	d:TSAR,k:Eukaryota,p:Stramenopiles-Gyrista,c:Chrysophyceae,o:Ochromonadales
ASV1583	ASV1583	26	20	19.8945	8	0.272955	0.344558	21.989	0.249266	d:TSAR,k:Eukaryota,p:Stramenopiles-Gyrista
ASV1585	ASV1585	10	9	5.00573	8	0.282304	0.335213	500.646	0.0628	d:TSAR,k:Eukaryota,p:Stramenopiles-Gyrista
ASV1598	ASV1598	8	9	6.57187	10	0.234786	0.272235	492.384	0.003771	d:TSAR,k:Eukaryota,p:Stramenopiles-Gyrista
ASV1603	ASV1603	48	20	33.2189	8	0.307171	0.3951	367.332	0.503109	d:TSAR,k:Eukaryota,p:Stramenopiles-Gyrista,c:Chrysophyceae
ASV1611	ASV1611	82	12	44.4621	7	0.33191	0.439855	775.266	0.759095	d:Obazoa,k:Eukaryota,p:Opisthokonta-Fungi
ASV1619	ASV1619	16	9	13.3451	10	0.216216	0.270325	124.702	0.01502	d:TSAR,k:Eukaryota,p:Stramenopiles-Gyrista
ASV1636	ASV1636	4	9	3.3801	8	0.258432	0.300926	25.536	0.019037	d:TSAR,k:Eukaryota,p:Stramenopiles-Gyrista
ASV1641	ASV1641	40	12	33.4513	8	0.313907	0.388041	3031.36	0.296727	d:TSAR,k:Eukaryota,p:Rhizaria-Cercozoa
ASV1647	ASV1647	18	9	15.0102	10	0.230411	0.290938	111.806	0.023377	d:Obazoa,k:Eukaryota
ASV1656	ASV1656	14	9	11.5427	9	0.250807	0.300697	5.42516	0.030031	d:TSAR,k:Eukaryota,p:Stramenopiles-Gyrista
ASV1659	ASV1659	17	9	14.1782	10	0.220421	0.276323	38.4361	0.019917	d:Obazoa,k:Eukaryota,p:Opisthokonta-Ichthyosporea,c:Ichthyophonida,o:Abeoformidae,f:Abeoformidae_Group_MAIP_2,g:Abeoformidae_Group_MAIP_2_X,s:Abeoformidae_Group_MAIP_2_X_sp.
ASV1660	ASV1660	82	12	41.6927	7	0.335595	0.441303	563.612	0.729323	d:TSAR,k:Eukaryota,p:Alveolata-Ciliophora,c:Oligohymenophorea,o:Scuticociliatia_2,f:Scuticociliatia_2_X
ASV1664	ASV1664	38	9	30.2752	8	0.321893	0.393306	2173.44	0.177141	d:TSAR,k:Eukaryota,p:Alveolata-Ciliophora
ASV1695	ASV1695	3	10	2.42613	11	0.156457	0.172837	0	0.001027	d:TSAR,k:Eukaryota,p:Stramenopiles-Bigyra,c:Bicoecea,o:Pseudodendromonadales,f:Pseudodendromonadales_X
ASV1727	ASV1727	90	12	54.1998	7	0.344086	0.456854	2053.68	0.772276	d:TSAR,k:Eukaryota,p:Stramenopiles-Gyrista,c:Chrysophyceae
ASV1750	ASV1750	2	10	1.62408	11	0.177314	0.197207	189.892	0.000557	d:TSAR,k:Eukaryota,p:Stramenopiles-Gyrista,c:Chrysophyceae
ASV1760	ASV1760	4	10	3.37784	11	0.156457	0.17345	70.4054	0.000956	d:TSAR,k:Eukaryota,p:Stramenopiles-Bigyra,c:Bicoecea,o:Pseudodendromonadales,f:Pseudodendromonadales_X,g:Pseudodendromonadales_XX,s:Pseudodendromonadales_XX_sp.
ASV1781	ASV1781	85	20	38.1475	8	0.309795	0.426554	850.505	0.7028	d:Archaeplastida,k:Eukaryota,p:Chlorophyta-Chlorophyta_X,c:Trebouxiophyceae,o:Chlorellales,f:Chlorellales_X,g:Chlorellales_XX,s:Chlorellales_XX_sp.
ASV1810	ASV1810	60	9	-9.25432	7	0.317943	0.411822	3317.93	0.520336	d:TSAR,k:Eukaryota,p:Stramenopiles-Gyrista,c:Chrysophyceae,o:Ochromonadales
ASV1813	ASV1813	2	20	1.61068	9	0.231588	0.272847	0	0.012983	d:Archaeplastida,k:Eukaryota,p:Chlorophyta-Chlorophyta_X
ASV1833	ASV1833	7	9	5.71856	9	0.240177	0.284743	5.66691	0.015092	d:Obazoa,k:Eukaryota,p:Opisthokonta-Fungi,c:Chytridiomycota,o:Rhizophydiales,f:Rhizophydiales_X,g:Rhizophydiales_XX,s:Rhizophydiales_XX_sp.
ASV1861	ASV1861	23	12	19.0133	8	0.295652	0.35532	56.289	0.203909	d:TSAR,k:Eukaryota,p:Alveolata-Ciliophora,c:Spirotrichea,o:Choreotrichida
ASV1865	ASV1865	6	20	3.34815	9	0.232082	0.275864	543.185	0.026904	d:TSAR,k:Eukaryota,p:Alveolata-Ciliophora,c:Colpodea,o:Colpodea_X,f:Colpodida,g:Pseudoplatyophrya,s:Pseudoplatyophrya_nana
ASV1867	ASV1867	3	9	2.48647	11	0.200368	0.222445	0	0.000836	d:Obazoa,k:Eukaryota,p:Opisthokonta-Choanoflagellata,c:Choanoflagellatea
ASV1890	ASV1890	15	20	10.7608	8	0.265625	0.324641	10.4034	0.125141	d:TSAR,k:Eukaryota,p:Stramenopiles-Gyrista,c:Chrysophyceae,o:Ochromonadales,f:Ochromonadaceae,g:Spumella,s:Spumella_sp.
ASV1916	ASV1916	1	13	0.857075	2	0.6	0.666667	0	0.000175	d:Archaeplastida,k:Eukaryota,p:Chlorophyta-Chlorophyta_X
ASV1920	ASV1920	1	10	0.828446	11	0.163855	0.17382	0	0.000195	d:TSAR,k:Eukaryota,p:Stramenopiles-Bigyra,c:Bicoecea,o:Pseudodendromonadales,f:Pseudodendromonadales_X,g:Pseudodendromonadales_XX,s:Pseudodendromonadales_XX_sp.
ASV1930	ASV1930	33	9	27.6335	8	0.305275	0.375989	584.264	0.101669	d:TSAR,k:Eukaryota,p:Stramenopiles-Gyrista,c:Chrysophyceae,o:Chrysophyceae_Clade-EC2H,f:Chrysophyceae_Clade-EC2H_X,g:Chrysophyceae_Clade-EC2H_XX,s:Chrysophyceae_Clade-EC2H_XX_sp.
ASV1931	ASV1931	1	12	0.803987	9	0.240602	0.274622	0	0.008245	d:Archaeplastida,k:Eukaryota,p:Chlorophyta-Chlorophyta_X,c:Chlorophyceae,o:Chlamydomonadales,f:Chlamydomonadales_X,g:Chlamydomonadales_XX,s:Chlamydomonadales_XX_sp.
ASV1937	ASV1937	84	12	46.1625	7	0.332925	0.442612	757.684	0.796902	d:Obazoa,k:Eukaryota,p:Opisthokonta-Fungi,c:Rozellomycota,o:Rozellomycota_X,f:Rozellomycota_XX,g:Rozellomycota_XXX,s:Rozellomycota_XXX_sp.
ASV1997	ASV1997	37	9	30.9808	8	0.276423	0.347197	111.222	0.085593	d:Obazoa,k:Eukaryota,p:Opisthokonta-Fungi,c:Chytridiomycota,o:Chytridiales,f:Chytridiales_X,g:Chytridiales_XX,s:Chytridiales_XX_sp.
ASV2024	ASV2024	76	12	46.8751	7	0.330298	0.434034	915.179	0.713686	d:Obazoa,k:Eukaryota,p:Opisthokonta-Fungi,c:Chytridiomycota,o:Chytridiomycota_X,f:Chytridiomycota_XX,g:Chytridiomycota_XXX,s:Chytridiomycota_XXX_sp.
ASV2061	ASV2061	6	9	4.8815	9	0.267191	0.313691	12.4165	0.015666	d:TSAR,k:Eukaryota,p:Alveolata-Perkinsea,c:Perkinsida,o:Perkinsida_X,f:Perkinsida_XX,g:Perkinsida_XXX,s:Perkinsida_XXX_sp.
ASV2085	ASV2085	1	6	0.800102	10	0.167591	0.180742	0	0.000182	d:TSAR,k:Eukaryota,p:Stramenopiles-Gyrista,c:Eustigmatophyceae,o:Eustigmatophyceae_X,f:Eustigmatophyceae_XX
ASV2103	ASV2103	21	9	17.6027	10	0.232877	0.295457	80.3412	0.029947	d:TSAR,k:Eukaryota,p:Stramenopiles-Gyrista,c:Chrysophyceae,o:Apoikiales,f:Apoikiaceae
ASV2110	ASV2110	5	9	4.05413	8	0.262548	0.302698	193.211	0.018378	d:Amoebozoa,k:Eukaryota,p:Discosea-Discosea_X,c:Flabellinia,o:Dactylopodida,f:Paramoebidae,g:Korotnevella,s:Korotnevella_jeppesenii
ASV2130	ASV2130	3	9	2.53158	10	0.203441	0.237025	0	0.002477	d:TSAR,k:Eukaryota,p:Rhizaria-Cercozoa,c:Filosa-Granofilosea,o:Filosa-Granofilosea_X,f:Novel-Gran-6,g:Novel-Gran-6_X,s:Novel-Gran-6_X_sp.
ASV2197	ASV2197	2	12	1.66038	9	0.20708	0.229869	543	0.001264	d:TSAR,k:Eukaryota,p:Stramenopiles-Bigyra,c:Bicoecea,o:Pseudodendromonadales,f:Pseudodendromonadales_X,g:Pseudodendromonadales_XX,s:Pseudodendromonadales_XX_sp.
ASV2204	ASV2204	1	9	0.821028	10	0.181152	0.200015	0	0.000266	d:Archaeplastida,k:Eukaryota,p:Chlorophyta-Chlorophyta_X
ASV2215	ASV2215	5	8	2.55043	10	0.204434	0.224099	9.37654	0.001101	d:Obazoa,k:Eukaryota,p:Opisthokonta-Fungi,c:Basidiomycota,o:Pucciniomycotina,f:Cystobasidiomycetes
ASV2265	ASV2265	85	12	41.0629	7	0.334358	0.444787	811.391	0.807448	d:TSAR,k:Eukaryota,p:Alveolata-Ciliophora,c:Oligohymenophorea,o:Peritrichia_2,f:Sessilida
ASV2270	ASV2270	5	10	4.12887	11	0.156592	0.174982	0	0.00158	d:TSAR,k:Eukaryota,p:Stramenopiles-Gyrista
ASV2272	ASV2272	4	17	3.34004	10	0.186877	0.209099	1351.23	0.000784	d:Archaeplastida,k:Eukaryota,p:Chlorophyta-Chlorophyta_X,c:Chlorophyceae,o:Chlamydomonadales,f:Chlamydomonadales_X,g:Carteria,s:Carteria_sp.
ASV2326	ASV2326	39	9	32.7604	9	0.257942	0.336105	738.778	0.067919	d:TSAR,k:Eukaryota,p:Stramenopiles-Gyrista,c:Dictyochophyceae,o:Dictyochophyceae_X,f:Pedinellales,g:Pedinellales_X,s:Pedinellales_X_sp.
ASV2345	ASV2345	1	12	0.803013	9	0.239016	0.267245	0	0.004541	d:Archaeplastida,k:Eukaryota,p:Chlorophyta-Chlorophyta_X,c:Chlorophyceae,o:Sphaeropleales,f:Sphaeropleales_X
ASV2359	ASV2359	13	9	10.8107	8	0.276986	0.328458	85.265	0.038223	d:Obazoa,k:Eukaryota,p:Opisthokonta-Fungi
ASV2427	ASV2427	87	12	54.9444	7	0.340426	0.450114	1932.21	0.735203	d:TSAR,k:Eukaryota,p:Stramenopiles-Gyrista,c:Chrysophyceae,o:Ochromonadales,f:Ochromonadaceae
ASV2480	ASV2480	8	12	6.54319	8	0.260786	0.308073	2804.77	0.066422	d:Haptista,k:Eukaryota,p:Centroplasthelida-Centroplasthelida_X
ASV2485	ASV2485	1	5	0.803084	11	0.146355	0.155174	0	0.000177	d:Obazoa,k:Eukaryota,p:Opisthokonta-Fungi,c:Ascomycota,o:Pezizomycotina,f:Dothideomycetes
ASV2490	ASV2490	24	12	14.958	8	0.290288	0.358211	551.959	0.225059	d:TSAR,k:Eukaryota,p:Alveolata-Ciliophora,c:Oligohymenophorea,o:OLIGO4,f:OLIGO4_X,g:OLIGO4_XX,s:OLIGO4_XX_sp.
ASV2493	ASV2493	5	9	4.23027	9	0.238806	0.276249	3.15791	0.009226	k:Eukaryota
ASV2504	ASV2504	17	9	14.2332	8	0.282304	0.33536	17.368	0.057129	d:TSAR,k:Eukaryota,p:Stramenopiles-Gyrista,c:Chrysophyceae
ASV2513	ASV2513	1	12	0.831401	9	0.225072	0.252995	0	0.003397	d:Obazoa,k:Eukaryota,p:Opisthokonta-Fungi,c:Chytridiomycota
ASV2543	ASV2543	1	9	0.80185	11	0.187651	0.207239	0	0.000352	d:TSAR,k:Eukaryota,p:Alveolata-Ciliophora
ASV2552	ASV2552	3	19	2.41545	11	0.163806	0.180014	1085	0.000487	d:TSAR,k:Eukaryota,p:Stramenopiles-Gyrista,c:Chrysophyceae
ASV2656	ASV2656	9	9	7.33998	9	0.267848	0.314641	4.81111	0.024675	d:TSAR,k:Eukaryota,p:Stramenopiles-Gyrista
ASV2715	ASV2715	10	9	8.18646	9	0.24167	0.290101	0.034483	0.02757	d:TSAR,k:Eukaryota,p:Stramenopiles-Bigyra,c:Bicoecea,o:Pseudodendromonadales,f:Pseudodendromonadales_X,g:Pseudodendromonadales_XX,s:Pseudodendromonadales_XX_sp.
ASV2789	ASV2789	7	9	5.72706	9	0.240283	0.284682	0	0.017976	d:TSAR,k:Eukaryota,p:Stramenopiles-Gyrista,c:Peronosporomycetes,o:Peronosporomycetes_X,f:Saprolegniales,g:Aphanomyces
ASV2802	ASV2802	71	12	41.57	7	0.316463	0.420943	629.494	0.719101	d:TSAR,k:Eukaryota,p:Alveolata-Apicomplexa,c:Coccidiomorphea,o:Haemosporida,f:Plasmodiidae,g:Plasmodium2,s:Plasmodium2_ovale
ASV2991	ASV2991	18	9	14.8817	9	0.251386	0.308404	141.875	0.044946	d:TSAR,k:Eukaryota,p:Stramenopiles-Gyrista,c:Chrysophyceae
ASV3112	ASV3112	1	12	0.835313	9	0.226384	0.257707	0	0.005638	d:Obazoa,k:Eukaryota,p:Opisthokonta-Fungi
ASV3116	ASV3116	23	9	19.0878	10	0.240071	0.305591	1226.44	0.039397	d:TSAR,k:Eukaryota,p:Stramenopiles-Gyrista,c:Chrysophyceae,o:Paraphysomonadales,f:Lepidochromonadaceae,g:Lepidochromonas,s:Lepidochromonas_sp.
ASV3208	ASV3208	1	9	0.800312	9	0.227235	0.258512	0	0.002555	d:TSAR,k:Eukaryota,p:Stramenopiles-Gyrista,c:Dictyochophyceae,o:Dictyochophyceae_X,f:Pedinellales
ASV3232	ASV3232	11	12	9.01877	8	0.267585	0.316907	0	0.112359	d:Obazoa,k:Eukaryota,p:Opisthokonta-Choanoflagellata,c:Choanoflagellatea,o:Craspedida,f:Salpingoecidae_Group_C1,g:Salpingoeca_C1,s:Salpingoeca_fusiformis
ASV3473	ASV3473	1	9	0.806992	11	0.190343	0.215083	0	0.000544	d:TSAR,k:Eukaryota,p:Rhizaria-Cercozoa,c:Filosa-Sarcomonadea,o:Pansomonadida,f:Agitatidae
ASV3793	ASV3793	1	17	0.815303	10	0.186429	0.205116	0	0.000273	d:Archaeplastida,k:Eukaryota,p:Chlorophyta-Chlorophyta_X,c:Trebouxiophyceae,o:Chlorellales,f:Chlorellales_X,g:Oocystis,s:Oocystis_marina
ASV4188	ASV4188	36	20	23.1367	8	0.297268	0.375983	33.4801	0.386626	d:TSAR,k:Eukaryota,p:Alveolata-Chrompodellids,c:Colpodellidea,o:Colpodellida,f:Colpodellaceae,g:Colpodella,s:Colpodella_angusta
ASV4838	ASV4838	17	12	13.9247	8	0.27323	0.32953	3.61254	0.156806	d:Archaeplastida,k:Eukaryota,p:Chlorophyta-Chlorophyta_X,c:Ulvophyceae,o:Ulotrichales,f:Ulotrichales_X,g:Gloeotilopsis,s:Gloeotilopsis_paucicellularis
WT	WT	55	9	-20.1241	8	0.309795	0.399188	1152.95	0.480321	#N/A
DO	DO	1	24	-0.801722	12	0.175881	0.192176	0	0.000248	#N/A
Rain_fall	Rain_fall	11	9	-4.35344	10	0.222586	0.256614	3202.15	0.003565	#N/A
Inflow	Inflow	78	20	31.2737	8	0.319062	0.428753	1777.22	0.664601	#N/A
Outflow	Outflow	69	9	-33.9864	8	0.300552	0.40667	1171.64	0.523097	#N/A

## Sheet: Table S7 ST eukaryotes
Table S7. Network parameters of microeukaryotic community in the ST region
Label	name	degree	modularity_class	weighted degree	Eccentricity	closnesscentrality	harmonicclosnesscentrality	betweenesscentrality	eigencentrality	annotation
ASV500	ASV500	193	11	27.4104	9	0.419091	0.620283	1449.19	1	d:Archaeplastida,k:Eukaryota,p:Chlorophyta-Chlorophyta_X,c:Chlorophyceae,o:Chlamydomonadales,f:Chlamydomonadales_X,g:Pandorina,s:Pandorina_morum
ASV338	ASV338	184	11	29.9934	9	0.414568	0.609437	1051.16	0.973449	d:Archaeplastida,k:Eukaryota,p:Chlorophyta-Chlorophyta_X,c:Chlorophyceae,o:Chlamydomonadales,f:Chlamydomonadales_X,g:Chlamydomonas,s:Chlamydomonas_reinhardtii
ASV724	ASV724	184	11	34.8777	9	0.413082	0.608605	1121.13	0.970392	d:Archaeplastida,k:Eukaryota,p:Chlorophyta-Chlorophyta_X,c:Chlorophyceae,o:Chlamydomonadales,f:Chlamydomonadales_X
ASV561	ASV561	182	11	40.0265	9	0.414941	0.608352	1269.17	0.953809	d:Cryptista,k:Eukaryota,p:Cryptophyta-Cryptophyta_X,c:Cryptophyceae,o:Cryptomonadales,f:Cryptomonadales_X,g:Cryptomonadales_XX,s:Cryptomonadales_XX_sp.
ASV253	ASV253	181	11	27.8234	9	0.412343	0.605279	919.926	0.968783	d:Archaeplastida,k:Eukaryota,p:Chlorophyta-Chlorophyta_X,c:Trebouxiophyceae,o:Chlorellales,f:Chlorellales_X,g:Chlorella,s:Chlorella_sp.
ASV836	ASV836	179	11	37.4847	9	0.413082	0.604375	1074.76	0.951457	d:TSAR,k:Eukaryota,p:Alveolata-Perkinsea,c:Perkinsida,o:Perkinsida_X,f:Perkinsida_XX,g:Perkinsida_XXX,s:Perkinsida_XXX_sp.
ASV392	ASV392	178	11	39.3327	9	0.412713	0.603291	1088.15	0.942224	d:Obazoa,k:Eukaryota,p:Opisthokonta-Metazoa,c:Rotifera,o:Rotifera_X,f:Rotifera_XX,g:Keratella,s:Keratella_quadrata
ASV594	ASV594	178	11	21.3446	9	0.411607	0.602206	900.965	0.962103	d:Archaeplastida,k:Eukaryota,p:Chlorophyta-Chlorophyta_X,c:Chlorophyceae,o:Chlamydomonadales,f:Chlamydomonadales_X
Inflow	Inflow	176	13	-30.1685	9	0.397757	0.596623	2817.56	0.933962	#N/A
ASV330	ASV330	175	11	23.653	9	0.409414	0.598482	855.876	0.950947	d:Archaeplastida,k:Eukaryota,p:Chlorophyta-Chlorophyta_X,c:Chlorophyceae,o:Chlamydomonadales,f:Chlamydomonadales_X,g:Golenkinia,s:Golenkinia_sp.
ASV508	ASV508	175	11	37.2649	9	0.408688	0.597326	784.04	0.94486	d:Archaeplastida,k:Eukaryota,p:Chlorophyta-Chlorophyta_X,c:Chlorophyceae,o:Sphaeropleales,f:Sphaeropleales_X
ASV982	ASV982	175	11	25.9558	9	0.410508	0.599133	972.779	0.94953	d:Archaeplastida,k:Eukaryota,p:Chlorophyta-Chlorophyta_X,c:Chlorophyceae,o:Chlamydomonadales,f:Chlamydomonadales_X,g:Gloeomonas,s:Gloeomonas_anomalipyrenoides
ASV1128	ASV1128	175	11	17.1643	9	0.409778	0.598591	1043.85	0.947066	d:TSAR,k:Eukaryota,p:Stramenopiles-Gyrista
ASV770	ASV770	172	11	29.6886	9	0.409051	0.595952	921.288	0.927404	d:TSAR,k:Eukaryota
ASV985	ASV985	172	11	37.8571	9	0.408326	0.594795	786.454	0.935561	d:TSAR,k:Eukaryota,p:Alveolata-Perkinsea,c:Perkinsida,o:Perkinsida_X,f:Perkinsida_XX,g:Perkinsida_XXX,s:Perkinsida_XXX_sp.
ASV775	ASV775	170	11	38.2581	9	0.408688	0.59371	845.401	0.921177	d:Cryptista,k:Eukaryota,p:Cryptophyta-Cryptophyta_X,c:Cryptophyceae
ASV958	ASV958	167	11	19.8908	9	0.404386	0.587636	547.598	0.933216	d:Archaeplastida,k:Eukaryota,p:Chlorophyta-Chlorophyta_X,c:Trebouxiophyceae,o:Chlorellales,f:Chlorellales_X
ASV304	ASV304	164	11	31.0207	9	0.385452	0.57851	374.231	0.907748	d:Archaeplastida,k:Eukaryota,p:Chlorophyta-Chlorophyta_X,c:Trebouxiophyceae,o:Chlorellales,f:Chlorellales_X,g:Micractinium,s:Micractinium_pusillum
ASV114	ASV114	163	13	-18.2288	9	0.384487	0.576703	751.729	0.887814	d:TSAR,k:Eukaryota,p:Alveolata-Ciliophora,c:Spirotrichea,o:Choreotrichida,f:Strobilidiidae,g:Strobilidiidae_X,s:Strobilidiidae_X_sp.
ASV815	ASV815	163	11	23.3798	9	0.404741	0.584925	793.616	0.899739	d:Archaeplastida,k:Eukaryota,p:Chlorophyta-Chlorophyta_X,c:Chlorophyceae
ASV1045	ASV1045	163	13	-10.5458	9	0.385129	0.577426	606.331	0.884489	d:TSAR,k:Eukaryota,p:Stramenopiles-Gyrista,c:Bolidophyceae,o:Parmales,f:Parmales_X,g:Parmales_XX,s:Parmales_XX_sp.
ASV3370	ASV3370	162	11	20.6413	9	0.403678	0.583117	498.607	0.922644	d:Archaeplastida,k:Eukaryota,p:Chlorophyta-Chlorophyta_X,c:Chlorophyceae,o:Chlamydomonadales,f:Chlamydomonadales_X,g:Chlamydomonadales_XX,s:Chlamydomonadales_XX_sp.
ASV743	ASV743	159	13	-6.57346	9	0.399134	0.576956	1077.33	0.888984	d:TSAR,k:Eukaryota,p:Stramenopiles-Gyrista,c:Chrysophyceae,o:Chrysophyceae_Clade-EC2H,f:Chrysophyceae_Clade-EC2H_X,g:Chrysophyceae_Clade-EC2H_XX,s:Chrysophyceae_Clade-EC2H_XX_sp.
ASV609	ASV609	156	13	-14.4032	8	0.385774	0.57046	521.614	0.879242	d:TSAR,k:Eukaryota,p:Stramenopiles-Gyrista,c:Chrysophyceae
ASV1248	ASV1248	156	13	-15.1067	8	0.388374	0.573172	1280.67	0.86345	d:Obazoa,k:Eukaryota,p:Opisthokonta-Fungi
ASV162	ASV162	155	13	-9.53997	9	0.381623	0.567664	314.661	0.857304	d:TSAR,k:Eukaryota
ASV400	ASV400	155	13	-13.4764	8	0.385452	0.569376	488.501	0.874377	d:TSAR,k:Eukaryota,p:Stramenopiles-Gyrista,c:Chrysophyceae,o:Paraphysomonadales,f:Paraphysomonadaceae,g:Paraphysomonas,s:Paraphysomonas_uniformis
ASV545	ASV545	153	11	41.7183	9	0.399827	0.572994	894.414	0.856204	d:Archaeplastida,k:Eukaryota,p:Chlorophyta-Chlorophyta_X,c:Trebouxiophyceae,o:Chlorellales,f:Chlorellales_X
ASV1328	ASV1328	153	11	14.7621	9	0.393681	0.570629	491.81	0.859894	k:Eukaryota
ASV256	ASV256	152	13	-12.7814	9	0.381623	0.565495	303.893	0.861262	d:TSAR,k:Eukaryota,p:Rhizaria-Cercozoa,c:Filosa-Imbricatea,o:Filosa-Imbricatea_X,f:Novel-clade-2,g:Novel-clade-2_X,s:Novel-clade-2_X_sp.
ASV480	ASV480	152	13	-8.60943	8	0.39673	0.571509	1369.27	0.829434	d:Cryptista,k:Eukaryota,p:Cryptophyta-Cryptophyta_X,c:Cryptophyceae,o:Cryptomonadales
ASV560	ASV560	152	11	26.3355	9	0.3981	0.570644	416.641	0.880257	d:Archaeplastida,k:Eukaryota,p:Chlorophyta-Chlorophyta_X,c:Chlorophyceae,o:Sphaeropleales,f:Sphaeropleales_X,g:Monactinus,s:Monactinus_sturmii
ASV860	ASV860	152	11	31.2007	9	0.381939	0.566037	252.623	0.879592	d:Archaeplastida,k:Eukaryota,p:Chlorophyta-Chlorophyta_X,c:Chlorophyceae,o:Sphaeropleales,f:Sphaeropleales_X
ASV263	ASV263	151	11	37.1514	9	0.379424	0.562603	423.044	0.840329	d:Archaeplastida,k:Eukaryota,p:Chlorophyta-Chlorophyta_X,c:Chlorophyceae,o:Chlamydomonadales,f:Chlamydomonadales_X
ASV146	ASV146	150	11	33.6685	9	0.38289	0.563543	954.121	0.836054	d:Archaeplastida,k:Eukaryota,p:Chlorophyta-Chlorophyta_X,c:Chlorophyceae,o:Chlamydomonadales,f:Chlamydomonadales_X,g:Wislouchiella,s:Wislouchiella_planctonica
ASV347	ASV347	149	11	25.6147	9	0.379424	0.561157	313.882	0.86409	d:Archaeplastida,k:Eukaryota,p:Chlorophyta-Chlorophyta_X,c:Chlorophyceae,o:Sphaeropleales
ASV56	ASV56	147	11	32.6635	9	0.377559	0.557722	335.463	0.851655	d:Archaeplastida,k:Eukaryota,p:Chlorophyta-Chlorophyta_X,c:Chlorophyceae,o:Chlamydomonadales,f:Chlamydomonadales_X,g:Carteria,s:Carteria_cerasiformis
ASV652	ASV652	147	11	19.3998	9	0.390347	0.563471	416.395	0.824129	d:Archaeplastida,k:Eukaryota,p:Chlorophyta-Chlorophyta_X,c:Chlorophyceae,o:Chlamydomonadales,f:Chlamydomonadales_X
ASV237	ASV237	146	13	-2.45558	8	0.382255	0.559072	394.915	0.837158	d:TSAR,k:Eukaryota,p:Stramenopiles-Gyrista,c:Chrysophyceae
ASV2193	ASV2193	146	13	-15.5453	8	0.391341	0.562708	667.343	0.818119	d:TSAR,k:Eukaryota
ASV1100	ASV1100	145	13	-10.406	8	0.382255	0.55853	331.801	0.837398	d:Archaeplastida,k:Eukaryota,p:Chlorophyta-Chlorophyta_X,c:Chlorophyceae,o:Chlamydomonadales,f:Chlamydomonadales_X,g:Chlamydomonas,s:Chlamydomonas_pseudomacrostigma
ASV1489	ASV1489	145	13	-6.6708	8	0.382255	0.558349	353.091	0.841623	d:TSAR,k:Eukaryota,p:Stramenopiles-Gyrista,c:Chrysophyceae
ASV130	ASV130	144	13	-1.64207	9	0.391674	0.561053	3128.49	0.783448	d:TSAR,k:Eukaryota,p:Stramenopiles-Gyrista,c:Chrysophyceae
ASV453	ASV453	144	11	44.3814	9	0.37725	0.555372	306.47	0.823271	d:Archaeplastida,k:Eukaryota,p:Chlorophyta-Chlorophyta_X,c:Chlorophyceae
ASV489	ASV489	143	13	-13.5938	8	0.380992	0.555637	271.096	0.835614	d:Archaeplastida,k:Eukaryota,p:Chlorophyta-Chlorophyta_X,c:Chlorophyceae,o:Chlamydomonadales,f:Chlamydomonadales_X
ASV538	ASV538	143	13	-7.27168	8	0.3788	0.554264	728.381	0.822991	d:TSAR,k:Eukaryota,p:Stramenopiles-Gyrista,c:Chrysophyceae,o:Ochromonadales,f:Ochromonadales_clade-XII,g:Ochromonadales_clade-XII_X,s:Ochromonadales_clade-XII_X_sp.
ASV568	ASV568	140	11	23.6648	9	0.374492	0.549045	191.349	0.809053	d:Archaeplastida,k:Eukaryota,p:Chlorophyta-Chlorophyta_X,c:Chlorophyceae,o:Chlamydomonadales,f:Chlamydomonadales_X,g:Chlamydomonas,s:Chlamydomonas_sp.
ASV964	ASV964	140	13	-3.63989	8	0.392007	0.55777	1269.56	0.781166	d:Cryptista:nucl,k:Eukaryota:nucl,p:Cryptophyta:nucl-Cryptophyta_X:nucl,c:Cryptophyceae:nucl,o:Cryptomonadales:nucl,f:Hemiselmidaceae:nucl,g:Chroomonas:nucl,s:Chroomonas_sp.:nucl
ASV90	ASV90	139	13	-8.38899	8	0.380992	0.552203	580.807	0.791887	d:TSAR,k:Eukaryota,p:Stramenopiles-Gyrista,c:Mediophyceae,o:Thalassiosirales,f:Stephanodiscaceae,g:Discostella,s:Discostella_nipponica
ASV287	ASV287	139	13	-8.59351	8	0.379112	0.551371	788.925	0.774113	k:Eukaryota
ASV715	ASV715	139	11	13.2699	9	0.393681	0.556364	361.723	0.820565	d:Obazoa,k:Eukaryota,p:Opisthokonta-Metazoa,c:Rotifera,o:Rotifera_X,f:Rotifera_XX
ASV1111	ASV1111	139	13	-8.18603	8	0.379736	0.551299	575.875	0.793614	d:Obazoa,k:Eukaryota,p:Opisthokonta-Fungi
ASV1450	ASV1450	139	11	22.0368	9	0.386745	0.553709	216.579	0.825226	d:Archaeplastida,k:Eukaryota,p:Chlorophyta-Chlorophyta_X,c:Chlorophyceae,o:Chlamydomonadales,f:Chlamydomonadales_X
ASV823	ASV823	138	13	1.60264	8	0.379424	0.550214	848.482	0.787249	d:TSAR,k:Eukaryota,p:Stramenopiles-Gyrista
ASV203	ASV203	135	13	-13.9141	8	0.377559	0.546671	568.853	0.774687	d:Cryptista,k:Eukaryota,p:Kathablepharidacea-Kathablepharida,c:Kathablepharidea,o:Kathablepharidida,f:Kathablepharidida_X,g:Kathablepharidida_XX,s:Kathablepharidida_XX_sp.
ASV79	ASV79	134	11	26.8889	9	0.373885	0.543442	187.348	0.773592	d:Obazoa,k:Eukaryota,p:Opisthokonta-Metazoa,c:Arthropoda,o:Crustacea,f:Maxillopoda,g:Mesocyclops,s:Mesocyclops_sp.
ASV306	ASV306	134	11	18.1152	9	0.373582	0.543622	254.063	0.795122	d:Archaeplastida,k:Eukaryota,p:Chlorophyta-Chlorophyta_X,c:Trebouxiophyceae,o:Chlorellales,f:Chlorellales_X,g:Oocystis,s:Oocystis_marina
ASV816	ASV816	134	11	46.2374	9	0.388702	0.547687	414.093	0.753236	d:Archaeplastida,k:Eukaryota,p:Chlorophyta-Chlorophyta_X,c:Chlorophyceae,o:Chlamydomonadales,f:Chlamydomonadales_X,g:Chlamydomonadales_XX,s:Chlamydomonadales_XX_sp.
ASV858	ASV858	133	13	-5.28551	9	0.391009	0.547036	692.7	0.750763	d:TSAR,k:Eukaryota,p:Stramenopiles-Gyrista,c:Chrysophyceae
ASV2078	ASV2078	133	13	-6.29963	8	0.392007	0.550142	777.644	0.735317	d:Archaeplastida,k:Eukaryota,p:Chlorophyta-Chlorophyta_X,c:Trebouxiophyceae,o:Chlorellales,f:Chlorellales_X,g:Nannochloris,s:Nannochloris_sp.
ASV188	ASV188	132	11	34.1203	9	0.389687	0.547145	372.254	0.753901	d:Obazoa,k:Eukaryota,p:Opisthokonta-Metazoa,c:Rotifera,o:Rotifera_X,f:Rotifera_XX
ASV387	ASV387	132	13	-16.436	8	0.376634	0.542622	229.553	0.781132	d:Archaeplastida,k:Eukaryota,p:Chlorophyta-Chlorophyta_X,c:Chlorophyceae,o:Chlamydomonadales,f:Chlamydomonadales_X,g:Phacotus,s:Phacotus_sphaericus
ASV551	ASV551	132	13	-5.54167	8	0.377559	0.543526	255.94	0.777716	d:TSAR,k:Eukaryota,p:Stramenopiles-Gyrista,c:Bacillariophyceae,o:Surirellales,f:Surirellaceae,g:Surirella,s:Surirella_sp.
ASV440	ASV440	131	13	-3.25369	8	0.376327	0.542333	1514.78	0.741499	d:Cryptista,k:Eukaryota,p:Cryptophyta-Cryptophyta_X,c:Cryptophyceae,o:Cryptomonadales,f:Cryptomonadales_X,g:Cryptomonadales_XX,s:Cryptomonadales_XX_sp.
ASV4	ASV4	130	13	6.772	9	0.38903	0.54652	3149.13	0.72621	d:TSAR,k:Eukaryota,p:Stramenopiles-Gyrista,c:Eustigmatophyceae,o:Eustigmatophyceae_X,f:Eustigmatophyceae_XX,g:Nannochloropsis,s:Nannochloropsis_limnetica
ASV30	ASV30	129	13	-3.4623	8	0.37602	0.539368	409.105	0.741127	d:TSAR,k:Eukaryota,p:Stramenopiles-Gyrista,c:Mediophyceae,o:Thalassiosirales,f:Thalassiosiraceae,g:Thalassiosira
ASV600	ASV600	129	13	-18.12	9	0.374492	0.540273	684.974	0.714579	d:TSAR,k:Eukaryota,p:Rhizaria-Cercozoa,c:Filosa-Thecofilosea,o:Cryomonadida,f:Cryomonadida_X,g:Cryomonadida_XX,s:Cryomonadida_XX_sp.
ASV913	ASV913	129	13	-2.8722	8	0.385774	0.543562	348.362	0.746017	k:Eukaryota
ASV1051	ASV1051	128	11	46.2087	9	0.3688	0.53368	797.864	0.734291	d:Archaeplastida,k:Eukaryota,p:Chlorophyta-Chlorophyta_X,c:Chlorophyceae,o:Chlamydomonadales,f:Chlamydomonadales_X
ASV974	ASV974	127	11	29.0918	9	0.370579	0.534584	189.015	0.73854	d:TSAR,k:Eukaryota,p:Stramenopiles-Gyrista,c:Chrysophyceae
ASV337	ASV337	126	11	22.764	9	0.367624	0.530788	87.6171	0.773336	d:TSAR,k:Eukaryota,p:Alveolata-Dinoflagellata,c:Dinophyceae
ASV580	ASV580	126	11	26.0031	8	0.37602	0.537561	391.606	0.716334	d:Archaeplastida,k:Eukaryota,p:Chlorophyta-Chlorophyta_X,c:Chlorophyceae,o:Chlamydomonadales,f:Chlamydomonadales_X
WT	WT	122	11	11.4919	9	0.375102	0.53227	1016.39	0.703349	#N/A
ASV320	ASV320	121	11	39.8266	9	0.382255	0.531671	239.245	0.696142	d:Archaeplastida,k:Eukaryota,p:Chlorophyta-Chlorophyta_X,c:Chlorophyceae,o:Sphaeropleales,f:Sphaeropleales_X,g:Desmodesmus,s:Desmodesmus_tropicus
ASV696	ASV696	121	11	19.5676	9	0.379736	0.531909	1117.86	0.713683	d:Archaeplastida,k:Eukaryota,p:Chlorophyta-Chlorophyta_X,c:Chlorophyceae,o:Sphaeropleales,f:Sphaeropleales_X,g:Protodesmus,s:Protodesmus_globulifer
ASV271	ASV271	120	11	22.7158	9	0.383209	0.531527	384.27	0.686015	d:TSAR,k:Eukaryota,p:Alveolata-Ciliophora,c:Spirotrichea,o:Choreotrichida-Tintinnina
ASV295	ASV295	120	11	28.7705	9	0.368211	0.527606	658.198	0.71947	d:Archaeplastida,k:Eukaryota,p:Chlorophyta-Chlorophyta_X,c:Trebouxiophyceae,o:Chlorellales,f:Chlorellales_X,g:Chlorella,s:Chlorella_sp.
ASV211	ASV211	119	11	18.4618	9	0.369095	0.527173	123.224	0.727416	d:TSAR,k:Eukaryota,p:Stramenopiles-Gyrista,c:Mediophyceae,o:Thalassiosirales,f:Stephanodiscaceae,g:Cyclotella,s:Cyclotella_meneghiniana
ASV249	ASV249	119	13	-7.14201	8	0.374492	0.530149	394.917	0.704294	d:Cryptista,k:Eukaryota,p:Cryptophyta-Cryptophyta_X,c:Cryptophyceae,o:Cryptomonadales,f:Cryptomonadales_X,g:Cryptomonas,s:Cryptomonas_marssonii
ASV447	ASV447	119	11	34.2843	9	0.367038	0.525437	626.666	0.699306	d:Haptista,k:Eukaryota,p:Centroplasthelida-Centroplasthelida_X,c:Pterocystida,o:Raphidista,f:Raphidiophryidae,g:Raphidiophrys,s:Raphidiophrys_ambigua
ASV569	ASV569	119	11	25.8363	8	0.369687	0.526229	132.471	0.728044	d:Archaeplastida,k:Eukaryota,p:Chlorophyta-Chlorophyta_X,c:Chlorophyceae,o:Sphaeropleales,f:Sphaeropleales_X,g:Sphaeropleales_XX,s:Sphaeropleales_XX_sp.
ASV133	ASV133	118	13	-15.211	9	0.379112	0.530643	189.614	0.719511	d:TSAR,k:Eukaryota,p:Alveolata-Ciliophora,c:Spirotrichea,o:Choreotrichida-Tintinnina,f:Tintinnidiidae,g:Tintinnidium,s:Tintinnidium_fluviatile
ASV599	ASV599	118	13	-12.6194	9	0.368211	0.525569	177.545	0.71085	d:Archaeplastida,k:Eukaryota,p:Chlorophyta-Chlorophyta_X,c:Chlorophyceae,o:Chlamydomonadales,f:Chlamydomonadales_X
ASV1016	ASV1016	118	13	1.16674	9	0.383847	0.532239	3075.04	0.635425	d:TSAR,k:Eukaryota,p:Stramenopiles-Gyrista,c:Dictyochophyceae,o:Dictyochophyceae_X,f:Pedinellales,g:Pedinellales_X,s:Pedinellales_X_sp.
ASV62	ASV62	117	11	24.3991	9	0.369095	0.525003	1184.33	0.693598	d:Archaeplastida,k:Eukaryota,p:Chlorophyta-Chlorophyta_X,c:Chlorophyceae,o:Chlamydomonadales,f:Chlamydomonadales_X,g:Wislouchiella,s:Wislouchiella_planctonica
ASV776	ASV776	116	11	18.5149	8	0.357919	0.518968	518.955	0.647673	d:TSAR,k:Eukaryota,p:Alveolata-Dinoflagellata,c:Dinophyceae
ASV92	ASV92	115	11	39.521	9	0.364139	0.519637	109.404	0.701807	d:Archaeplastida,k:Eukaryota,p:Chlorophyta-Chlorophyta_X,c:Chlorophyceae,o:Sphaeropleales
ASV190	ASV190	115	11	37.3971	9	0.380049	0.525329	204.598	0.676849	d:Archaeplastida,k:Eukaryota,p:Chlorophyta-Chlorophyta_X,c:Trebouxiophyceae,o:Trebouxiophyceae_X,f:Trebouxiophyceae_XX,g:Choricystis,s:Choricystis_minor
ASV29	ASV29	114	11	40.3208	9	0.355162	0.514886	126.212	0.675745	d:Archaeplastida,k:Eukaryota,p:Chlorophyta-Chlorophyta_X,c:Chlorophyceae,o:Sphaeropleales,f:Sphaeropleales_X
ASV3535	ASV3535	112	13	-15.8679	9	0.364715	0.518648	273.443	0.645768	d:Cryptista:nucl,k:Eukaryota:nucl,p:Cryptophyta:nucl-Cryptophyta_X:nucl,c:Cryptophyceae:nucl,o:Cryptomonadales:nucl,f:Hemiselmidaceae:nucl
ASV469	ASV469	111	13	-5.58278	8	0.3688	0.518038	84.584	0.694801	d:TSAR,k:Eukaryota,p:Alveolata-Ciliophora,c:Prostomatea,o:Prorodontida,f:Urotrichidae,g:Urotricha,s:Urotricha_sp.
ASV1244	ASV1244	110	13	-2.58913	8	0.363278	0.515887	337.857	0.607126	d:TSAR,k:Eukaryota,p:Stramenopiles-Gyrista,c:Chrysophyceae
ASV650	ASV650	108	13	-13.3365	9	0.372074	0.515425	729.053	0.602123	d:TSAR,k:Eukaryota,p:Rhizaria-Cercozoa,c:Filosa-Imbricatea,o:Filosa-Imbricatea_X,f:Novel-clade-2,g:Novel-clade-2_X,s:Novel-clade-2_X_sp.
ASV59	ASV59	107	11	26.635	9	0.364139	0.512964	125.406	0.655637	d:Archaeplastida,k:Eukaryota,p:Chlorophyta-Chlorophyta_X,c:Chlorophyceae,o:Sphaeropleales,f:Sphaeropleales_X,g:Mychonastes
ASV217	ASV217	107	11	30.4761	9	0.37725	0.515511	238.282	0.616167	d:Obazoa,k:Eukaryota,p:Opisthokonta-Metazoa,c:Rotifera,o:Rotifera_X,f:Rotifera_XX
ASV1469	ASV1469	107	13	2.92438	8	0.371475	0.515747	479.119	0.606808	d:Obazoa,k:Eukaryota,p:Apusomonada-Apusomonada_X,c:Apusomonadidae,o:Apusomonadidae_Group-1,f:Apusomonadidae_Group-1_X
ASV1191	ASV1191	106	11	18.5971	9	0.361002	0.509168	69.6347	0.664666	d:TSAR,k:Eukaryota,p:Alveolata-Ciliophora,c:Spirotrichea,o:Hypotrichia
ASV2736	ASV2736	106	13	-12.585	9	0.364139	0.511831	189.525	0.620099	d:Cryptista:nucl,k:Eukaryota:nucl,p:Cryptophyta:nucl-Cryptophyta_X:nucl,c:Cryptophyceae:nucl,o:Cryptomonadales:nucl,f:Hemiselmidaceae:nucl,g:Chroomonas:nucl
ASV318	ASV318	105	11	25.283	9	0.369391	0.5125	175.487	0.617484	d:TSAR,k:Eukaryota,p:Alveolata-Ciliophora,c:Spirotrichea,o:Oligotrichida,f:Strombidiidae
ASV780	ASV780	105	13	-9.95211	9	0.362421	0.510072	107.873	0.657597	d:TSAR,k:Eukaryota,p:Stramenopiles-Bigyra,c:Bicoecea,o:Bicoecales,f:Bicoecaceae,g:Bicoecaceae_X,s:Bicoecaceae_X_sp.
ASV72	ASV72	104	11	21.0648	9	0.352986	0.504763	68.0806	0.656829	d:Archaeplastida,k:Eukaryota,p:Chlorophyta-Chlorophyta_X,c:Chlorophyceae,o:Sphaeropleales
ASV378	ASV378	104	13	-24.1835	9	0.374188	0.514121	137.692	0.621844	d:TSAR,k:Eukaryota,p:Stramenopiles-Gyrista,c:Chrysophyceae
ASV1262	ASV1262	102	11	40.273	9	0.363278	0.504383	345.537	0.575953	d:TSAR,k:Eukaryota
ASV71	ASV71	101	13	-5.96289	8	0.363278	0.505276	198.923	0.624774	d:TSAR,k:Eukaryota
ASV547	ASV547	100	11	15.1818	9	0.36072	0.503745	78.1302	0.617592	d:Archaeplastida,k:Eukaryota,p:Chlorophyta-Chlorophyta_X,c:Chlorophyceae,o:Chlamydomonadales,f:Chlamydomonadales_X
ASV10	ASV10	99	13	-16.7875	9	0.369391	0.505302	694.013	0.527653	d:TSAR,k:Eukaryota,p:Stramenopiles-Gyrista,c:Mediophyceae,o:Thalassiosirales,f:Stephanodiscaceae
ASV585	ASV585	99	13	5.63394	9	0.376942	0.507939	470.424	0.5662	d:TSAR,k:Eukaryota,p:Rhizaria-Cercozoa
ASV735	ASV735	99	11	29.906	9	0.361002	0.500998	321.323	0.585872	d:TSAR,k:Eukaryota,p:Alveolata-Ciliophora,c:Spirotrichea,o:Hypotrichia
ASV1457	ASV1457	99	11	7.44087	8	0.351908	0.498902	131.442	0.590481	d:Archaeplastida,k:Eukaryota,p:Chlorophyta-Chlorophyta_X,c:Trebouxiophyceae,o:Chlorellales,f:Chlorellales_X,g:Oocystella,s:Oocystella_oogama
ASV50	ASV50	98	13	12.7048	8	0.365293	0.5043	241.055	0.579352	d:Archaeplastida,k:Eukaryota,p:Chlorophyta-Chlorophyta_X,c:Trebouxiophyceae,o:Trebouxiophyceae_X,f:Trebouxiophyceae_XX,g:Choricystis,s:Choricystis_sp.
ASV432	ASV432	97	11	9.47589	8	0.352986	0.498469	460.929	0.538881	d:TSAR,k:Eukaryota,p:Stramenopiles-Gyrista,c:Chrysophyceae
ASV766	ASV766	97	13	-14.0456	9	0.359594	0.499515	48.6884	0.605382	d:TSAR,k:Eukaryota,p:Stramenopiles-Gyrista
ASV1032	ASV1032	97	11	36.3581	9	0.358197	0.49903	49.7244	0.616791	d:TSAR,k:Eukaryota,p:Stramenopiles-Gyrista,c:Bacillariophyceae
ASV1087	ASV1087	97	11	33.052	9	0.341229	0.49183	144.723	0.546076	d:Cryptista,k:Eukaryota,p:Cryptophyta-Cryptophyta_X,c:Cryptophyceae,o:Pyrenomonadales,f:Pyrenomonadaceae,g:Rhodomonas,s:Rhodomonas_sp.
ASV382	ASV382	94	13	12.7556	9	0.369391	0.49778	362.469	0.552129	d:TSAR,k:Eukaryota,p:Stramenopiles-Gyrista,c:Chrysophyceae,o:Chrysophyceae_env_clade-I,f:Chrysophyceae_env_clade-I_X,g:Chrysophyceae_env_clade-I_XX,s:Chrysophyceae_env_clade-I_XX_sp.
ASV431	ASV431	94	11	7.72494	9	0.364715	0.497455	76.5583	0.587842	d:Archaeplastida,k:Eukaryota,p:Chlorophyta-Chlorophyta_X,c:Chlorophyceae,o:Sphaeropleales,f:Sphaeropleales_X,g:Monactinus,s:Monactinus_sturmii
ASV737	ASV737	93	11	7.57456	8	0.350837	0.493299	299.095	0.507041	d:TSAR,k:Eukaryota,p:Alveolata-Ciliophora
ASV1190	ASV1190	93	13	-30.2772	9	0.35626	0.494198	466.967	0.497753	d:Obazoa,k:Eukaryota,p:Opisthokonta-Fungi,c:Chytridiomycota,o:Rhizophydiales,f:Rhizophydiales_X,g:Rhizophydiales_XX,s:Rhizophydiales_XX_sp.
ASV923	ASV923	92	11	4.47591	8	0.350304	0.491238	312.832	0.535427	d:Archaeplastida,k:Eukaryota,p:Chlorophyta-Chlorophyta_X,c:Chlorophyceae
ASV369	ASV369	91	11	-2.73473	8	0.359594	0.493707	426.588	0.532906	d:Cryptista,k:Eukaryota,p:Cryptophyta-Cryptophyta_X,c:Cryptophyceae,o:Cryptomonadales,f:Cryptomonadales_X,g:Cryptomonas,s:Cryptomonas_pyrenoidifera
ASV1214	ASV1214	91	13	-22.782	9	0.353799	0.489498	418.767	0.477461	d:Archaeplastida,k:Eukaryota,p:Chlorophyta-Chlorophyta_X,c:Mamiellophyceae,o:Mamiellales
ASV1265	ASV1265	90	11	-1.15225	9	0.345318	0.485731	143.209	0.565877	d:Obazoa,k:Eukaryota,p:Opisthokonta-Metazoa,c:Rotifera,o:Rotifera_X,f:Rotifera_XX
ASV372	ASV372	89	13	-29.0805	9	0.35571	0.488032	130.204	0.503601	d:Archaeplastida,k:Eukaryota,p:Chlorophyta-Chlorophyta_X,c:Trebouxiophyceae,o:Chlorellales,f:Chlorellales_X
ASV597	ASV597	89	11	14.5568	9	0.356535	0.489935	33.4216	0.55658	d:Obazoa,k:Eukaryota,p:Opisthokonta-Fungi,c:Chytridiomycota,o:Chytridiomycota_X,f:Chytridiomycota_XX,g:Chytridiomycota_XXX,s:Chytridiomycota_XXX_sp.
ASV867	ASV867	89	13	-22.7436	9	0.354615	0.488956	388.83	0.475718	d:Archaeplastida,k:Eukaryota,p:Chlorophyta-Chlorophyta_X,c:Pedinophyceae,o:Pedinomonadales,f:Pedinomonadaceae,g:Pedinomonas,s:Pedinomonas_minor
ASV1132	ASV1132	89	11	32.1277	9	0.354888	0.489183	97.5434	0.519902	d:TSAR,k:Eukaryota,p:Alveolata-Perkinsea,c:Perkinsida,o:Perkinsida_X,f:Perkinsida_XX,g:Perkinsida_XXX,s:Perkinsida_XXX_sp.
ASV1037	ASV1037	88	13	18.7034	9	0.375102	0.497274	713.415	0.481379	d:TSAR,k:Eukaryota,p:Stramenopiles-Gyrista,c:Chrysophyceae
ASV83	ASV83	87	11	9.55337	9	0.35571	0.487585	240.076	0.545642	d:TSAR,k:Eukaryota,p:Stramenopiles-Gyrista,c:Mediophyceae,o:Mediophyceae_X,f:Mediophyceae_XX,g:Mediophyceae_XXX,s:Mediophyceae_XXX_sp.
ASV666	ASV666	87	13	21.2153	8	0.36072	0.490561	83.4381	0.528655	d:TSAR,k:Eukaryota,p:Stramenopiles-Gyrista,c:Chrysophyceae,o:Chrysosaccales,f:Chrysosaccaceae
ASV676	ASV676	87	11	31.1	9	0.356811	0.488742	45.0141	0.547057	d:Archaeplastida,k:Eukaryota,p:Chlorophyta-Chlorophyta_X,c:Chlorophyceae,o:Sphaeropleales,f:Sphaeropleales_X,g:Sphaeropleales_XX,s:Sphaeropleales_XX_sp.
ASV484	ASV484	86	13	-24.0043	9	0.351908	0.483352	385.218	0.452194	d:TSAR,k:Eukaryota,p:Alveolata-Perkinsea,c:Perkinsida,o:Perkinsida_X,f:Perkinsida_XX,g:Perkinsida_XXX,s:Perkinsida_XXX_sp.
ASV2468	ASV2468	86	13	21.1914	8	0.358755	0.488465	84.3774	0.531197	k:Eukaryota
ASV2942	ASV2942	84	13	-23.8188	9	0.351104	0.480822	290.463	0.455016	d:TSAR,k:Eukaryota,p:Stramenopiles-Bigyra,c:Opalozoa,o:Opalozoa_X,f:MAST-12
ASV639	ASV639	83	13	26.6975	8	0.358755	0.485319	89.8531	0.4993	d:TSAR,k:Eukaryota,p:Stramenopiles-Gyrista,c:Chrysophyceae,o:Paraphysomonadales,f:Paraphysomonadaceae,g:Paraphysomonas,s:Paraphysomonas_vulgaris
ASV374	ASV374	82	13	17.4934	9	0.358755	0.485271	1314.17	0.460409	d:TSAR,k:Eukaryota,p:Alveolata-Ciliophora,c:Spirotrichea,o:Choreotrichida
ASV455	ASV455	82	11	25.78	9	0.344544	0.477467	17.9198	0.538273	d:TSAR,k:Eukaryota,p:Stramenopiles-Gyrista,c:Mediophyceae,o:Thalassiosirales,f:Stephanodiscaceae,g:Cyclotella,s:Cyclotella_meneghiniana
ASV1432	ASV1432	81	11	7.42927	9	0.365293	0.485633	589.22	0.496671	d:Archaeplastida,k:Eukaryota,p:Chlorophyta-Chlorophyta_X,c:Chlorophyceae,o:Chlamydomonadales,f:Chlamydomonadales_X
ASV504	ASV504	80	13	33.6297	8	0.360156	0.484777	432.807	0.435763	d:TSAR,k:Eukaryota,p:Stramenopiles-Gyrista,c:Dictyochophyceae,o:Dictyochophyceae_X,f:Pedinellales,g:Pedinellales_X,s:Pedinellales_X_sp.
ASV578	ASV578	80	13	27.3674	8	0.360438	0.484958	391.681	0.470895	d:TSAR,k:Eukaryota,p:Stramenopiles-Gyrista,c:Coscinodiscophyceae,o:Melosirales,f:Melosiraceae,g:Melosira,s:Melosira_varians
ASV54	ASV54	78	11	47.7991	9	0.342496	0.472297	266.892	0.457844	d:Archaeplastida,k:Eukaryota,p:Chlorophyta-Chlorophyta_X,c:Chlorophyceae,o:Sphaeropleales,f:Sphaeropleales_X
ASV570	ASV570	78	13	-14.4143	9	0.349507	0.474314	205.324	0.431766	d:TSAR,k:Eukaryota,p:Alveolata-Ciliophora,c:Spirotrichea,o:Choreotrichida-Tintinnina,f:TIN_10,g:Tintinnopsis_10,s:Tintinnopsis_lohmanni
ASV576	ASV576	78	13	18.8526	9	0.367331	0.482415	923.216	0.449441	d:Haptista,k:Eukaryota,p:Centroplasthelida-Centroplasthelida_X
ASV679	ASV679	77	13	29.3512	8	0.357364	0.479354	141.33	0.428993	d:TSAR,k:Eukaryota,p:Stramenopiles-Gyrista
ASV142	ASV142	75	11	40.1708	9	0.3474	0.469384	183.993	0.435791	d:Cryptista,k:Eukaryota,p:Cryptophyta-Cryptophyta_X,c:Cryptophyceae,o:Cryptomonadales,f:Hemiselmidaceae,g:Chroomonas,s:Chroomonas_coerulea
ASV156	ASV156	75	11	23.3401	9	0.354888	0.473415	57.9992	0.468057	d:TSAR,k:Eukaryota,p:Stramenopiles-Gyrista,c:Eustigmatophyceae,o:Eustigmatophyceae_X,f:Eustigmatophyceae_XX,g:Trachydiscus
ASV824	ASV824	75	11	26.1254	9	0.350304	0.471858	41.0969	0.454406	d:Cryptista,k:Eukaryota,p:Cryptophyta-Cryptophyta_X,c:Cryptophyceae,o:Cryptomonadales,f:Hemiselmidaceae,g:Chroomonas
ASV1822	ASV1822	75	13	27.1472	8	0.357088	0.477365	328.452	0.417573	d:TSAR,k:Eukaryota,p:Stramenopiles-Gyrista
ASV924	ASV924	74	13	-10.1482	9	0.364715	0.479277	4630.85	0.402298	d:Archaeplastida,k:Eukaryota,p:Chlorophyta-Chlorophyta_X,c:Chlorophyceae,o:Chlamydomonadales,f:Chlamydomonadales_X,g:Spongiococcum,s:Spongiococcum_tetrasporum
ASV245	ASV245	73	11	11.2976	8	0.335761	0.464934	866.862	0.353437	d:TSAR,k:Eukaryota,p:Alveolata-Dinoflagellata,c:Dinophyceae,o:Peridiniales,f:Kryptoperidiniaceae,g:Unruhdinium,s:Unruhdinium_penardii
ASV51	ASV51	72	13	7.17158	9	0.350304	0.470231	405.283	0.433442	d:TSAR,k:Eukaryota,p:Stramenopiles-Gyrista,c:Chrysophyceae,o:Synurales,f:Synuraceae,g:Synura
ASV124	ASV124	72	11	2.21407	8	0.3343	0.462765	360.36	0.333072	d:TSAR,k:Eukaryota
ASV502	ASV502	72	13	19.863	9	0.364427	0.476744	1034.66	0.35301	d:TSAR,k:Eukaryota,p:Stramenopiles-Gyrista
ASV2359	ASV2359	71	13	8.27881	9	0.35057	0.468966	13.8121	0.473581	d:Obazoa,k:Eukaryota,p:Opisthokonta-Fungi
ASV446	ASV446	70	11	27.6227	9	0.35057	0.466652	200.518	0.393432	d:Archaeplastida,k:Eukaryota,p:Chlorophyta-Chlorophyta_X
ASV744	ASV744	70	11	30.4427	9	0.351372	0.466422	296.035	0.421196	d:TSAR,k:Eukaryota,p:Stramenopiles-Gyrista,c:Chrysophyceae
ASV242	ASV242	69	11	-3.92122	8	0.332133	0.457342	375.344	0.309017	d:Archaeplastida,k:Eukaryota,p:Chlorophyta-Chlorophyta_X,c:Trebouxiophyceae,o:Chlorellales,f:Chlorellales_X,g:Picochlorum,s:Picochlorum_sp.
ASV487	ASV487	69	11	10.8041	9	0.350304	0.466905	167.283	0.422658	d:TSAR,k:Eukaryota,p:Alveolata-Ciliophora,c:Spirotrichea,o:Hypotrichia
ASV17	ASV17	68	11	26.8119	9	0.348978	0.461955	127.391	0.382312	d:Cryptista,k:Eukaryota,p:Cryptophyta-Cryptophyta_X,c:Cryptophyceae
ASV165	ASV165	68	11	33.4476	9	0.34506	0.460904	16.7481	0.444699	d:Archaeplastida,k:Eukaryota,p:Chlorophyta-Chlorophyta_X,c:Chlorophyceae,o:Sphaeropleales,f:Sphaeropleales_X
ASV254	ASV254	68	13	5.72446	9	0.366455	0.472561	790.662	0.374363	d:Cryptista,k:Eukaryota,p:Cryptophyta-Cryptophyta_X,c:Cryptophyceae
ASV2172	ASV2172	67	11	39.7521	9	0.341229	0.457836	12.3861	0.426881	d:TSAR,k:Eukaryota,p:Stramenopiles-Gyrista,c:Chrysophyceae,o:Chromulinales,f:Chromulinales_X,g:Chromulinales_XX,s:Chromulinales_XX_sp.
ASV473	ASV473	66	11	0.449045	8	0.333816	0.454971	259.518	0.330304	d:Archaeplastida,k:Eukaryota,p:Chlorophyta-Chlorophyta_X,c:Chlorophyceae
ASV557	ASV557	66	11	24.3627	9	0.343517	0.457503	91.2662	0.379557	d:TSAR,k:Eukaryota,p:Alveolata-Perkinsea,c:Perkinsida,o:Perkinsida_X,f:Perkinsida_XX,g:Perkinsida_XXX,s:Perkinsida_XXX_sp.
ASV1106	ASV1106	65	13	11.7526	9	0.361852	0.468646	2662.85	0.335236	d:TSAR,k:Eukaryota,p:Alveolata-Ciliophora,c:CONThreeP,o:CONThreeP_X,f:CONThreeP_XX,g:Askenasia,s:Askenasia_sp.
ASV922	ASV922	64	11	18.7213	9	0.353799	0.461867	529.119	0.360533	d:Amoebozoa,k:Eukaryota,p:Tubulinea-Tubulinea_X,c:Echinamoebida,o:Echinamoebida_X,f:Echinamoebidae,g:Echinamoeba,s:Echinamoeba_sp.
ASV1025	ASV1025	64	13	-12.9669	9	0.342751	0.455153	274.25	0.386289	d:Obazoa,k:Eukaryota,p:Opisthokonta-Ichthyosporea,c:Ichthyophonida,o:Psorospermidae,f:Psorospermidae_X,g:Psorospermium,s:Psorospermium_haeckeli
ASV40	ASV40	61	11	24.7295	9	0.341988	0.450417	920.935	0.339518	d:Archaeplastida,k:Eukaryota,p:Chlorophyta-Chlorophyta_X,c:Chlorophyceae,o:Sphaeropleales,f:Selenastraceae,g:Monoraphidium,s:Monoraphidium_sp.
ASV326	ASV326	60	11	-3.13871	8	0.327182	0.443603	1099.1	0.245124	d:Archaeplastida,k:Eukaryota,p:Chlorophyta-Chlorophyta_X,c:Chlorodendrophyceae,o:Chlorodendrales,f:Chlorodendraceae,g:Tetraselmis,s:Tetraselmis_sp.
ASV109	ASV109	59	13	-12.3006	8	0.370579	0.465342	10547.6	0.306911	d:TSAR,k:Eukaryota,p:Stramenopiles-Gyrista,c:Eustigmatophyceae,o:Eustigmatophyceae_X,f:Eustigmatophyceae_XX,g:Nannochloropsis,s:Nannochloropsis_limnetica
ASV240	ASV240	59	11	5.27211	8	0.33922	0.451469	243.821	0.366239	d:TSAR,k:Eukaryota,p:Stramenopiles-Bigyra,c:Opalozoa,o:Opalozoa_X,f:MAST-12,g:MAST-12C,s:MAST-12C_sp.
ASV991	ASV991	59	13	18.3546	8	0.336988	0.44615	3583.4	0.280589	d:TSAR,k:Eukaryota,p:Stramenopiles-Gyrista,c:Chrysophyceae
ASV345	ASV345	57	11	16.1805	9	0.341481	0.446659	146.106	0.305233	k:Eukaryota
ASV767	ASV767	57	13	-3.91412	9	0.350304	0.453043	16.136	0.365538	d:Obazoa,k:Eukaryota,p:Opisthokonta-Choanoflagellata,c:Choanoflagellatea
ASV297	ASV297	56	11	3.32962	8	0.334543	0.445886	247.319	0.298584	d:Archaeplastida,k:Eukaryota,p:Chlorophyta-Chlorophyta_X,c:Trebouxiophyceae,o:Chlorellales,f:Chlorellales_X
ASV191	ASV191	55	11	12.8019	9	0.345836	0.448418	22.7372	0.343868	d:Obazoa,k:Eukaryota,p:Opisthokonta-Metazoa,c:Arthropoda,o:Crustacea,f:Branchiopoda
ASV9	ASV9	54	11	25.6984	9	0.332133	0.442057	3.99835	0.359828	d:Obazoa,k:Eukaryota,p:Opisthokonta-Metazoa,c:Mollusca,o:Bivalvia,f:Heteroconchia
ASV158	ASV158	53	13	4.67063	9	0.358476	0.453709	141.754	0.294566	d:Cryptista,k:Eukaryota,p:Cryptophyta-Cryptophyta_X,c:Cryptophyceae,o:Cryptophyceae_X,f:Basal_Cryptophyceae-2,g:Basal_Cryptophyceae-2_X,s:Basal_Cryptophyceae-2_X_sp.
ASV384	ASV384	51	11	12.5711	9	0.33947	0.443989	679.304	0.330077	d:Cryptista,k:Eukaryota,p:Cryptophyta-Cryptophyta_X,c:Cryptophyceae,o:Cryptophyceae_X,f:Basal_Cryptophyceae-2,g:Basal_Cryptophyceae-2_X,s:Basal_Cryptophyceae-2_X_sp.
ASV960	ASV960	49	11	14.2464	9	0.331655	0.435782	13.6507	0.319766	d:TSAR,k:Eukaryota,p:Stramenopiles-Bigyra,c:Opalozoa,o:Opalozoa_X,f:MAST-12,g:MAST-12C,s:MAST-12C_sp.
ASV64	ASV64	48	11	-4.89538	9	0.336742	0.435669	38.0705	0.272167	d:TSAR,k:Eukaryota,p:Stramenopiles-Gyrista,c:Mediophyceae,o:Mediophyceae_X,f:Mediophyceae_XX,g:Mediophyceae_XXX,s:Mediophyceae_XXX_sp.
ASV993	ASV993	48	11	33.6193	10	0.329757	0.431702	106.944	0.295989	k:Eukaryota
ASV234	ASV234	47	11	30.4925	10	0.320361	0.425034	470.072	0.297441	d:TSAR,k:Eukaryota,p:Stramenopiles-Gyrista,c:Chrysophyceae,o:Ochromonadales
ASV850	ASV850	47	13	19.5981	9	0.338225	0.435705	20.2827	0.236207	d:TSAR,k:Eukaryota,p:Stramenopiles-Gyrista,c:Chrysophyceae
ASV184	ASV184	46	13	23.7993	9	0.347925	0.439289	452.854	0.232265	d:TSAR,k:Eukaryota,p:Stramenopiles-Gyrista,c:Chrysophyceae,o:Chromulinales,f:Chromulinaceae,g:Chromulinospumella,s:Chromulinospumella_sphaerica
ASV932	ASV932	46	11	31.8248	10	0.329286	0.429533	181.426	0.281636	d:Archaeplastida,k:Eukaryota,p:Chlorophyta-Chlorophyta_X,c:Chlorophyceae,o:Chlamydomonadales,f:Chlamydomonadales_X,g:Hafniomonas
ASV1093	ASV1093	46	11	2.03296	8	0.323736	0.428238	146.532	0.205745	d:TSAR,k:Eukaryota,p:Stramenopiles-Gyrista,c:Bacillariophyceae
ASV1131	ASV1131	46	11	33.0486	9	0.322378	0.425071	6.25779	0.303409	d:TSAR,k:Eukaryota,p:Rhizaria-Cercozoa,c:Endomyxa,o:Vampyrellida,f:Leptophryidae
ASV1595	ASV1595	46	13	1.76358	9	0.341988	0.43932	8.35058	0.293796	d:TSAR,k:Eukaryota,p:Stramenopiles-Bigyra,c:Bicoecea,o:Pseudodendromonadales,f:Pseudodendromonadales_X
ASV1176	ASV1176	45	11	37.4752	9	0.320361	0.425861	38.1968	0.253175	d:Archaeplastida,k:Eukaryota,p:Chlorophyta-Chlorophyta_X,c:Chlorophyceae,o:Chlamydomonadales,f:Chlamydomonadales_X
ASV91	ASV91	44	11	7.22635	8	0.319473	0.423252	158.333	0.191782	d:TSAR,k:Eukaryota,p:Stramenopiles-Gyrista,c:Eustigmatophyceae,o:Eustigmatophyceae_X,f:Eustigmatophyceae_XX,g:Nannochloropsis,s:Nannochloropsis_sp.
ASV422	ASV422	44	11	9.89166	9	0.338722	0.435421	301.968	0.249655	d:TSAR,k:Eukaryota,p:Stramenopiles-Bigyra,c:Sagenista,o:Pseudophyllomitidae,f:MAST-6,g:MAST-6_X,s:MAST-6_X_sp.
ASV37	ASV37	42	11	1.83851	9	0.313605	0.414436	1672.87	0.144959	d:TSAR,k:Eukaryota,p:Alveolata-Perkinsea,c:Perkinsida,o:Perkinsida_X,f:Perkinsida_XX,g:Perkinsida_XXX,s:Perkinsida_XXX_sp.
ASV1130	ASV1130	42	11	15.3293	10	0.331416	0.425871	11.1128	0.277135	d:TSAR,k:Eukaryota,p:Alveolata-Dinoflagellata,c:Dinophyceae,o:Peridiniales,f:Kryptoperidiniaceae,g:Durinskia
ASV31	ASV31	41	11	17.5945	9	0.340473	0.434445	1422.14	0.226717	d:Archaeplastida,k:Eukaryota,p:Chlorophyta-Chlorophyta_X,c:Trebouxiophyceae,o:Chlorellales,f:Chlorellales_X,g:Chlorella
ASV1678	ASV1678	41	11	-0.151418	9	0.31859	0.420619	76.324	0.198192	d:Obazoa,k:Eukaryota,p:Opisthokonta-Fungi
ASV704	ASV704	40	13	7.38237	9	0.326256	0.419728	915.075	0.174852	d:Archaeplastida,k:Eukaryota,p:Chlorophyta-Chlorophyta_X,c:Chlorophyceae,o:Chlamydomonadales,f:Chlamydomonadales_X,g:Chlamydomonadales_XX,s:Chlamydomonadales_XX_sp.
ASV1411	ASV1411	39	11	-10.7757	9	0.317931	0.417292	55.8418	0.201233	d:Archaeplastida,k:Eukaryota,p:Chlorophyta-Chlorophyta_X
ASV35	ASV35	38	13	14.2436	9	0.341229	0.424105	527.849	0.174462	d:Cryptista,k:Eukaryota,p:Kathablepharidacea-Kathablepharida,c:Kathablepharidea,o:Kathablepharidida,f:Kathablepharidida_X,g:Kathablepharidida_XX,s:Kathablepharidida_XX_sp.
ASV1082	ASV1082	37	13	28.3697	9	0.337235	0.419079	303.407	0.155636	d:TSAR,k:Eukaryota,p:Stramenopiles-Gyrista,c:Chrysophyceae,o:Chrysophyceae_Clade-EC2H,f:Chrysophyceae_Clade-EC2H_X,g:Chrysophyceae_Clade-EC2H_XX,s:Chrysophyceae_Clade-EC2H_XX_sp.
ASV316	ASV316	36	11	18.2203	9	0.333816	0.420012	683.448	0.191403	d:TSAR,k:Eukaryota,p:Stramenopiles-Gyrista,c:Chrysophyceae,o:Ochromonadales,f:Ochromonadales_clade-XII,g:Ochromonadales_clade-XII_X,s:Ochromonadales_clade-XII_X_sp.
ASV604	ASV604	35	11	25.9052	9	0.321031	0.414839	3.28146	0.231592	d:Archaeplastida,k:Eukaryota,p:Chlorophyta-Chlorophyta_X,c:Chlorophyceae,o:Sphaeropleales,f:Sphaeropleales_X,g:Scenedesmus,s:Scenedesmus_bijugus
ASV460	ASV460	33	11	25.5783	10	0.314891	0.406178	0.478456	0.232268	d:TSAR,k:Eukaryota
ASV2738	ASV2738	33	11	15.8743	9	0.326487	0.417401	2.60317	0.235935	d:TSAR,k:Eukaryota,p:Stramenopiles-Gyrista,c:Peronosporomycetes,o:Peronosporomycetes_X,f:Peronosporales,g:Peronosporales_X,s:Peronosporales_X_sp.
ASV2367	ASV2367	32	11	3.3382	9	0.320584	0.411446	34.4609	0.179505	d:Archaeplastida,k:Eukaryota,p:Chlorophyta-Chlorophyta_X,c:Chlorophyceae
ASV688	ASV688	31	13	-9.23516	9	0.340976	0.418258	49.5361	0.171438	k:Eukaryota
ASV192	ASV192	30	13	15.232	9	0.32695	0.406782	75.4477	0.130918	d:TSAR,k:Eukaryota,p:Alveolata-Ciliophora,c:Spirotrichea,o:Choreotrichida-Tintinnina,f:Tintinnidiidae,g:Tintinnidium,s:Tintinnidium_fluviatile
ASV451	ASV451	30	8	18.5737	9	0.301504	0.39079	298.807	0.076082	d:TSAR,k:Eukaryota,p:Stramenopiles-Gyrista,c:Raphidophyceae,o:Raphidophyceae_X,f:Raphidophyceae_XX,g:Gonyostomum,s:Gonyostomum_semen
ASV611	ASV611	30	11	10.0832	10	0.325795	0.408192	42.3127	0.162319	d:Archaeplastida,k:Eukaryota,p:Chlorophyta-Chlorophyta_X,c:Chlorophyceae,o:Chlamydomonadales,f:Chlamydomonadales_X
ASV1467	ASV1467	30	13	19.8993	9	0.321478	0.407077	0.466969	0.190618	d:TSAR,k:Eukaryota,p:Alveolata-Ciliophora,c:Prostomatea,o:Prorodontida,f:Urotrichidae,g:Urotricha,s:Urotricha_sp.
ASV75	ASV75	29	13	-2.20007	9	0.343517	0.42042	2328	0.155402	d:TSAR,k:Eukaryota,p:Stramenopiles-Gyrista,c:Eustigmatophyceae,o:Eustigmatophyceae_X,f:Eustigmatophyceae_XX,g:Monodus,s:Monodus_sp.
ASV167	ASV167	29	11	2.65685	9	0.317712	0.406875	867.145	0.136052	d:Cryptista,k:Eukaryota,p:Cryptophyta-Cryptophyta_X,c:Cryptophyceae
ASV441	ASV441	29	11	2.86735	8	0.315537	0.403546	78.276	0.109771	d:TSAR,k:Eukaryota,p:Stramenopiles-Gyrista,c:Eustigmatophyceae,o:Eustigmatophyceae_X,f:Eustigmatophyceae_XX,g:Monodus,s:Monodus_sp.
ASV1091	ASV1091	29	11	22.597	10	0.321031	0.406286	55.7326	0.164015	d:Archaeplastida,k:Eukaryota,p:Chlorophyta-Chlorophyta_X,c:Chlorophyceae,o:Chlamydomonadales,f:Chlamydomonadales_X
ASV250	ASV250	28	11	10.1188	9	0.312331	0.40153	501.26	0.1161	d:Archaeplastida,k:Eukaryota,p:Chlorophyta-Chlorophyta_X,c:Chlorophyceae,o:Chlamydomonadales,f:Chlamydomonadales_X
ASV285	ASV285	27	7	11.1713	7	0.262081	0.313361	2143	0.003965	d:Obazoa,k:Eukaryota
ASV57	ASV57	26	13	-3.40699	9	0.328348	0.407903	5.11023	0.169683	d:TSAR,k:Eukaryota,p:Stramenopiles-Gyrista,c:Mediophyceae,o:Thalassiosirales,f:Skeletonemaceae,g:Skeletonema,s:Skeletonema_subsalsum
ASV279	ASV279	26	13	18.4143	8	0.302692	0.386923	8.04475	0.139835	d:TSAR,k:Eukaryota,p:Alveolata-Perkinsea,c:Perkinsida,o:Perkinsida_X,f:Perkinsida_XX,g:Perkinsida_XXX,s:Perkinsida_XXX_sp.
ASV809	ASV809	26	13	15.1583	9	0.330703	0.396411	9827.64	0.032562	d:TSAR,k:Eukaryota,p:Alveolata-Ciliophora,c:CONThreeP,o:CONThreeP_X,f:CONThreeP_XX,g:Askenasia,s:Askenasia_sp.
ASV1544	ASV1544	26	11	18.1205	10	0.312542	0.399247	3.82803	0.163091	d:TSAR,k:Eukaryota,p:Alveolata-Ciliophora,c:Colpodea,o:Colpodea_X,f:Cyrtolophosidida,g:Pseudocyrtolophosis
ASV1778	ASV1778	26	11	11.7415	9	0.325795	0.403727	216.645	0.131755	d:Amoebozoa,k:Eukaryota,p:Tubulinea-Tubulinea_X,c:Elardia,o:Euamoebida,f:Hartmannellidae,g:Copromyxa,s:Copromyxa_microcystidis
ASV235	ASV235	25	13	4.11266	8	0.312754	0.396821	91.3802	0.110497	d:TSAR,k:Eukaryota,p:Stramenopiles-Gyrista,c:Chrysophyceae
ASV354	ASV354	24	8	15.2477	9	0.30013	0.384173	1129.38	0.046741	d:TSAR,k:Eukaryota,p:Alveolata-Ciliophora,c:Spirotrichea,o:Hypotrichia,f:Hypotrichia_X,g:Hypotrichia_XX,s:Hypotrichia_XX_sp.
ASV468	ASV468	24	13	13.7336	9	0.334786	0.403673	128.818	0.090028	d:TSAR,k:Eukaryota,p:Stramenopiles-Gyrista,c:Chrysophyceae
ASV884	ASV884	22	13	-3.22215	7	0.266013	0.311652	1214.46	0.003318	d:TSAR,k:Eukaryota,p:Alveolata-Ciliophora
ASV1308	ASV1308	22	11	13.0866	9	0.312542	0.396034	1.79521	0.128985	d:Obazoa,k:Eukaryota,p:Opisthokonta-Choanoflagellata,c:Choanoflagellatea
ASV2136	ASV2136	22	11	18.2738	9	0.316404	0.399531	1.94305	0.131121	d:Cryptista:nucl,k:Eukaryota:nucl,p:Cryptophyta:nucl-Cryptophyta_X:nucl,c:Cryptophyceae:nucl,o:Cryptomonadales:nucl,f:Hemiselmidaceae:nucl,g:Chroomonas:nucl,s:Chroomonas_sp.:nucl
ASV3055	ASV3055	22	11	18.3023	9	0.311276	0.394407	17.5671	0.138849	d:Cryptista:nucl,k:Eukaryota:nucl,p:Cryptophyta:nucl-Cryptophyta_X:nucl,c:Cryptophyceae:nucl,o:Cryptomonadales:nucl,f:Cryptomonadales_X:nucl
ASV654	ASV654	21	13	-7.48756	7	0.237997	0.28481	705.334	0.003128	d:TSAR,k:Eukaryota,p:Alveolata-Ciliophora,c:Litostomatea
ASV349	ASV349	20	11	13.1663	9	0.31859	0.395316	0.858041	0.11707	d:Obazoa,k:Eukaryota,p:Opisthokonta-Fungi,c:Chytridiomycota,o:Chytridiales,f:Chytridiales_X,g:Chytridiales_XX,s:Chytridiales_XX_sp.
ASV526	ASV526	20	13	0.18144	9	0.317275	0.397708	0.032143	0.137969	d:TSAR,k:Eukaryota,p:Stramenopiles-Gyrista,c:Mediophyceae,o:Thalassiosirales,f:Thalassiosiraceae,g:Thalassiosira,s:Thalassiosira_pseudonana
ASV1764	ASV1764	20	7	11.7247	8	0.229011	0.275449	383.303	0.002979	d:TSAR,k:Eukaryota,p:Rhizaria-Cercozoa,c:Filosa-Thecofilosea,o:Cryomonadida,f:Cryomonadida_X,g:Cryomonadida_XX,s:Cryomonadida_XX_sp.
ASV36	ASV36	19	7	7.70113	8	0.240857	0.289007	5381.82	0.002563	d:TSAR,k:Eukaryota,p:Stramenopiles-Gyrista
ASV69	ASV69	19	13	12.7249	10	0.313605	0.375768	2099.02	0.032514	d:TSAR,k:Eukaryota,p:Alveolata-Ciliophora,c:Spirotrichea,o:Choreotrichida,f:Strobilidiidae,g:Rimostrombidium,s:Rimostrombidium_sp.
ASV265	ASV265	19	13	-0.602881	7	0.269591	0.310975	2847.9	0.002882	d:Archaeplastida,k:Eukaryota,p:Chlorophyta-Chlorophyta_X,c:Chlorophyceae,o:Sphaeropleales,f:Sphaeropleales_X,g:Desmodesmus,s:Desmodesmus_communis
ASV313	ASV313	19	7	5.90698	7	0.265247	0.308036	1876.55	0.002954	k:Eukaryota
ASV807	ASV807	19	7	14.0755	7	0.269276	0.311703	3165.43	0.002856	d:TSAR,k:Eukaryota,p:Stramenopiles-Bigyra,c:Bicoecea,o:Bicoecales,f:Bicoecaceae,g:Bicosoeca
ASV1216	ASV1216	19	7	12.5422	7	0.260894	0.304251	1643.33	0.002871	d:TSAR,k:Eukaryota,p:Stramenopiles-Gyrista,c:Chrysophyceae,o:Paraphysomonadales,f:Paraphysomonadaceae,g:Paraphysomonas,s:Paraphysomonas_sp.
ASV45	ASV45	18	7	8.48717	8	0.235565	0.279653	702.516	0.002786	k:Eukaryota
ASV939	ASV939	18	13	10.1069	9	0.316838	0.386521	0.371388	0.092203	d:Obazoa,k:Eukaryota,p:Opisthokonta-Choanoflagellata,c:Choanoflagellatea
ASV102	ASV102	17	7	7.61618	7	0.314247	0.357866	7983.66	0.005017	d:TSAR,k:Eukaryota
ASV132	ASV132	17	11	7.57772	9	0.304894	0.381971	28.5332	0.076221	d:Archaeplastida,k:Eukaryota,p:Chlorophyta-Chlorophyta_X,c:Chlorophyceae,o:Sphaeropleales,f:Sphaeropleales_X,g:Pseudomuriella,s:Pseudomuriella_sp.
ASV218	ASV218	17	13	12.5903	9	0.335273	0.391639	626.323	0.040499	d:Cryptista,k:Eukaryota,p:Kathablepharidacea-Kathablepharida,c:Kathablepharidea,o:Kathablepharidida,f:Kathablepharidida_X,g:Kathablepharidida_XX,s:Kathablepharidida_XX_sp.
ASV437	ASV437	17	7	4.26689	7	0.242376	0.284371	1463.85	0.002535	d:TSAR,k:Eukaryota,p:Stramenopiles-Gyrista,c:Mediophyceae,o:Mediophyceae_X,f:Mediophyceae_XX,g:Mediophyceae_XXX,s:Mediophyceae_XXX_sp.
ASV632	ASV632	17	11	14.0739	9	0.311486	0.390973	2.00904	0.085557	d:TSAR,k:Eukaryota,p:Stramenopiles-Gyrista,c:Chrysophyceae,o:Chromulinales,f:Chromulinaceae,g:Chromulinospumella,s:Chromulinospumella_sphaerica
ASV325	ASV325	16	7	8.38663	7	0.263881	0.302613	878.521	0.002477	d:Obazoa,k:Eukaryota,p:Opisthokonta-Fungi,c:Chytridiomycota,o:Chytridiomycota_X,f:Chytridiomycota_XX,g:Chytridiomycota_XXX,s:Chytridiomycota_XXX_sp.
ASV488	ASV488	16	7	10.1748	8	0.22249	0.266117	959.771	0.002343	d:TSAR,k:Eukaryota,p:Rhizaria-Cercozoa,c:Filosa-Imbricatea,o:Filosa-Imbricatea_X,f:Novel-clade-2,g:Novel-clade-2_X,s:Novel-clade-2_X_sp.
ASV837	ASV837	16	7	6.65549	7	0.303489	0.341922	4699.75	0.002806	d:TSAR,k:Eukaryota,p:Stramenopiles-Bigyra,c:Bicoecea,o:Bicoecales,f:Bicoecaceae,g:Bicosoeca,s:Bicosoeca_sp.
Rain_fall	Rain_fall	16	18	-5.28044	7	0.25205	0.292542	6509.13	0.00186	#N/A
ASV220	ASV220	15	7	1.06932	7	0.273104	0.311538	1365.58	0.002358	d:TSAR,k:Eukaryota,p:Alveolata-Dinoflagellata,c:Dinophyceae,o:Suessiales,f:Suessiaceae,g:Suessiaceae_X,s:Suessiaceae_X_sp.
ASV224	ASV224	15	7	5.8734	8	0.311486	0.359738	7771.91	0.0093	d:Cryptista,k:Eukaryota,p:Cryptophyta-Cryptophyta_X,c:Cryptophyceae,o:Cryptophyceae_X,f:Basal_Cryptophyceae-1,g:Basal_Cryptophyceae-1_X,s:Basal_Cryptophyceae-1_X_sp.
ASV270	ASV270	15	13	12.586	8	0.348978	0.404186	3439.62	0.050148	d:TSAR,k:Eukaryota,p:Stramenopiles-Gyrista
ASV99	ASV99	14	7	8.51466	7	0.262828	0.299179	945.779	0.002216	d:TSAR,k:Eukaryota,p:Alveolata-Chrompodellids,c:Colpodellidea,o:Colpodellida,f:Alphamonaceae,g:Alphamonas,s:Alphamonas_sp.
ASV280	ASV280	14	13	5.07711	7	0.247053	0.282202	1377.03	0.001934	d:Obazoa,k:Eukaryota,p:Opisthokonta-Metazoa,c:Rotifera,o:Rotifera_X,f:Rotifera_XX
ASV401	ASV401	14	13	9.90158	9	0.304693	0.377229	15.7013	0.070713	d:Haptista,k:Eukaryota,p:Haptophyta-Haptophyta_X,c:Prymnesiophyceae,o:Prymnesiales,f:Chrysochromulinaceae,g:Chrysochromulina,s:Chrysochromulina_parva
ASV1659	ASV1659	14	7	11.643	8	0.227318	0.265869	965.626	0.00194	d:Obazoa,k:Eukaryota,p:Opisthokonta-Ichthyosporea,c:Ichthyophonida,o:Abeoformidae,f:Abeoformidae_Group_MAIP_2,g:Abeoformidae_Group_MAIP_2_X,s:Abeoformidae_Group_MAIP_2_X_sp.
ASV187	ASV187	13	18	5.87187	10	0.320807	0.38635	3491.38	0.019808	d:TSAR,k:Eukaryota,p:Stramenopiles-Gyrista,c:Coscinodiscophyceae,o:Aulacoseirales,f:Aulacoseiraceae,g:Aulacoseira
ASV278	ASV278	13	11	7.32453	9	0.319473	0.385558	0.846433	0.067085	d:Obazoa,k:Eukaryota,p:Opisthokonta-Metazoa,c:Rotifera,o:Rotifera_X,f:Rotifera_XX
ASV914	ASV914	13	7	7.58166	7	0.261486	0.295977	1021.43	0.001863	d:TSAR,k:Eukaryota,p:Alveolata-Dinoflagellata,c:Dinophyceae
ASV1347	ASV1347	13	11	7.36866	10	0.308774	0.382265	0.190358	0.085889	d:Archaeplastida,k:Eukaryota,p:Chlorophyta-Chlorophyta_X,c:Nephroselmidophyceae,o:Nephroselmidales,f:Nephroselmidales_X,g:Nephroselmis
ASV53	ASV53	12	7	8.38835	8	0.22598	0.261133	56.7452	0.001847	d:TSAR,k:Eukaryota
ASV66	ASV66	12	13	8.40968	9	0.291403	0.359902	2.15145	0.047126	d:TSAR,k:Eukaryota,p:Alveolata-Perkinsea,c:Perkinsida,o:Perkinsida_X,f:Perkinsida_XX,g:Perkinsida_XXX,s:Perkinsida_XXX_sp.
ASV170	ASV170	12	7	0.075466	8	0.218483	0.258648	1962.67	0.001447	d:TSAR,k:Eukaryota,p:Alveolata-Perkinsea,c:Perkinsida,o:Perkinsida_X,f:Perkinsida_XX,g:Perkinsida_XXX,s:Perkinsida_XXX_sp.
ASV251	ASV251	12	8	9.9473	9	0.263128	0.329746	9.61215	0.021075	d:Archaeplastida,k:Eukaryota,p:Chlorophyta-Chlorophyta_X,c:Chlorophyceae
ASV301	ASV301	12	7	3.41954	8	0.203532	0.233744	1315.92	0.001293	d:Obazoa,k:Eukaryota,p:Opisthokonta-Fungi
ASV448	ASV448	12	7	8.48663	8	0.23401	0.27123	114.466	0.001899	d:Cryptista,k:Eukaryota,p:Kathablepharidacea-Kathablepharida,c:Kathablepharidea,o:Kathablepharidida,f:Kathablepharidida_X,g:Kathablepharidida_XX,s:Kathablepharidida_XX_sp.
ASV618	ASV618	12	18	9.86589	10	0.304693	0.366285	1485.6	0.029778	k:Eukaryota
ASV891	ASV891	12	13	4.9283	10	0.315753	0.375804	61.8555	0.045447	d:TSAR,k:Eukaryota,p:Alveolata-Ciliophora,c:Spirotrichea,o:Choreotrichida,f:Strobilidiidae,g:Strobilidiidae_X,s:Strobilidiidae_X_sp.
ASV1353	ASV1353	12	13	3.55607	8	0.226758	0.263302	101.796	0.001822	k:Eukaryota
ASV1810	ASV1810	12	8	8.26349	9	0.276711	0.342422	12.543	0.020102	d:TSAR,k:Eukaryota,p:Stramenopiles-Gyrista,c:Chrysophyceae,o:Ochromonadales
ASV198	ASV198	11	7	4.19325	8	0.210406	0.239554	1310.29	0.001223	d:Obazoa,k:Eukaryota,p:Opisthokonta-Fungi
ASV223	ASV223	11	18	4.16728	9	0.279056	0.314188	1354.92	0.001853	d:TSAR,k:Eukaryota,p:Alveolata-Ciliophora,c:Spirotrichea,o:Choreotrichida
ASV267	ASV267	11	7	2.47601	7	0.249864	0.283865	3710.03	0.001357	d:TSAR,k:Eukaryota,p:Stramenopiles-Gyrista,c:Chrysophyceae
ASV289	ASV289	11	18	0.810173	8	0.285626	0.317501	8128.68	0.00169	d:TSAR,k:Eukaryota,p:Stramenopiles-Gyrista
ASV457	ASV457	11	7	9.01877	8	0.22598	0.26041	24.0444	0.001732	k:Eukaryota
ASV517	ASV517	11	13	9.06983	10	0.292513	0.343545	288.711	0.011815	d:TSAR,k:Eukaryota,p:Stramenopiles-Gyrista,c:Chrysophyceae
ASV539	ASV539	11	8	9.26594	9	0.26223	0.327359	29.6356	0.015697	d:Cryptista,k:Eukaryota,p:Cryptophyta-Cryptophyta_X,c:Cryptophyceae,o:Cryptomonadales,f:Cryptomonadales_X
ASV543	ASV543	11	13	4.1282	9	0.297804	0.33886	1288.07	0.004515	d:TSAR,k:Eukaryota,p:Alveolata-Dinoflagellata,c:Dinophyceae,o:Prorocentrales,f:Prorocentraceae,g:Prorocentrum,s:Prorocentrum_sp.
ASV614	ASV614	11	7	4.19729	8	0.226091	0.261153	816.818	0.001477	d:Obazoa,k:Eukaryota,p:Opisthokonta-Fungi,c:Chytridiomycota,o:Rhizophydiales
ASV1005	ASV1005	11	11	0.896045	9	0.307333	0.377844	1.35746	0.057359	d:TSAR,k:Eukaryota,p:Stramenopiles-Gyrista,c:Mediophyceae,o:Mediophyceae_X,f:Mediophyceae_XX,g:Mediophyceae_XXX,s:Mediophyceae_XXX_sp.
ASV1018	ASV1018	11	7	7.59604	8	0.23131	0.266824	481.546	0.001669	d:Obazoa,k:Eukaryota
ASV1183	ASV1183	11	11	7.37663	10	0.302493	0.375463	0.881441	0.065125	d:TSAR,k:Eukaryota,p:Stramenopiles-Gyrista,c:Mediophyceae,o:Mediophyceae_X,f:Mediophyceae_XX,g:Mediophyceae_XXX,s:Mediophyceae_XXX_sp.
ASV139	ASV139	10	7	6.60414	7	0.255969	0.287465	196.389	0.001548	d:Archaeplastida,k:Eukaryota,p:Chlorophyta-Chlorophyta_X
ASV189	ASV189	10	13	4.9302	8	0.294193	0.360712	0.318019	0.047854	d:TSAR,k:Eukaryota,p:Stramenopiles-Gyrista,c:Chrysophyceae,o:Ochromonadales,f:Ochromonadales_clade-XII,g:Ochromonadales_clade-XII_X,s:Ochromonadales_clade-XII_X_sp.
ASV246	ASV246	10	8	6.82829	9	0.269433	0.325442	107.671	0.01426	d:TSAR,k:Eukaryota,p:Stramenopiles-Gyrista,c:Eustigmatophyceae,o:Eustigmatophyceae_X,f:Eustigmatophyceae_XX,g:Nannochloropsis,s:Nannochloropsis_sp.
ASV413	ASV413	10	13	3.37841	8	0.225649	0.259454	353.177	0.001555	d:TSAR,k:Eukaryota,p:Stramenopiles-Gyrista,c:Coscinodiscophyceae,o:Aulacoseirales,f:Aulacoseiraceae,g:Aulacoseira,s:Aulacoseira_nyassensis
ASV467	ASV467	10	18	6.75098	9	0.274732	0.306033	2193.77	0.001305	d:TSAR,k:Eukaryota,p:Alveolata-Dinoflagellata,c:Dinophyceae
ASV1321	ASV1321	10	13	4.93752	9	0.311908	0.373268	8.19029	0.039761	d:Obazoa,k:Eukaryota,p:Opisthokonta-Fungi,c:Chytridiomycota,o:Rhizophydiales,f:Rhizophydiales_X,g:Rhizophydiales_XX,s:Rhizophydiales_XX_sp.
ASV82	ASV82	9	4	5.93935	10	0.302493	0.370396	450.184	0.045786	d:Obazoa,k:Eukaryota,p:Opisthokonta-Metazoa,c:Arthropoda
ASV140	ASV140	9	13	4.14719	9	0.286692	0.321176	329.317	0.003965	d:TSAR,k:Eukaryota,p:Alveolata-Ciliophora,c:CONThreeP,o:CONThreeP_X,f:CONThreeP_XX,g:Askenasia,s:Askenasia_sp.
ASV575	ASV575	9	18	-4.1827	10	0.309604	0.370407	48.3502	0.014065	d:TSAR,k:Eukaryota,p:Stramenopiles-Bigyra,c:Bicoecea,o:Bicoecales,f:Bicoecaceae,g:Bicoecaceae_X,s:Bicoecaceae_X_sp.
ASV694	ASV694	9	13	4.04427	8	0.291035	0.35471	361.242	0.041996	d:Obazoa,k:Eukaryota,p:Opisthokonta-Metazoa,c:Mollusca,o:Bivalvia,f:Palaeoheterodonta,g:Psilunio,s:Psilunio_littoralis
ASV1072	ASV1072	9	13	7.58837	10	0.253158	0.286758	27.3608	0.001443	d:TSAR,k:Eukaryota,p:Stramenopiles-Gyrista,c:Chrysophyceae
ASV1133	ASV1133	9	7	5.77769	8	0.213921	0.24662	8.5535	0.001419	d:Obazoa,k:Eukaryota,p:Opisthokonta-Choanoflagellata,c:Choanoflagellatea
ASV1153	ASV1153	9	13	0.81965	9	0.294946	0.347997	1.30347	0.028547	d:Obazoa,k:Eukaryota,p:Opisthokonta-Fungi,c:Chytridiomycota
ASV176	ASV176	8	7	4.91926	8	0.224113	0.253742	17.0591	0.001164	d:TSAR,k:Eukaryota,p:Alveolata-Ciliophora,c:Spirotrichea,o:Hypotrichia,f:Hypotrichia_X,g:Hypotrichia_XX,s:Hypotrichia_XX_sp.
ASV183	ASV183	8	13	6.63794	9	0.281441	0.346775	0	0.046649	d:TSAR,k:Eukaryota,p:Alveolata-Ciliophora,c:Oligohymenophorea,o:Peniculia,f:Peniculida,g:Peniculida_X,s:Peniculida_X_sp.
ASV202	ASV202	8	13	6.67304	9	0.28317	0.350102	919.017	0.026517	d:TSAR,k:Eukaryota,p:Stramenopiles-Gyrista,c:Chrysophyceae,o:Chrysophyceae_X,f:Chrysophyceae_XX,g:Chrysophyceae_XXX,s:Chrysophyceae_XXX_sp.
ASV321	ASV321	8	13	0.029187	8	0.24692	0.273652	893.898	0.000946	d:TSAR,k:Eukaryota,p:Alveolata-Dinoflagellata,c:Dinophyceae
ASV342	ASV342	8	11	0.152977	8	0.316838	0.359268	825.591	0.015744	d:Obazoa,k:Eukaryota,p:Opisthokonta-Rotosphaerida,c:Nucleariidea,o:Nucleariida,f:Nucleariida_X,g:Nuclearia,s:Nuclearia_simplex
ASV503	ASV503	8	13	1.78451	8	0.221209	0.251903	19.3527	0.001241	d:TSAR,k:Eukaryota,p:Alveolata-Ciliophora,c:Litostomatea
ASV587	ASV587	8	13	3.45239	8	0.322829	0.36825	2445.38	0.018694	d:Cryptista,k:Eukaryota,p:Cryptophyta-Cryptophyta_X,c:Cryptophyceae,o:Cryptomonadales,f:Cryptomonadales_X,g:Teleaulax,s:Teleaulax_amphioxeia
ASV1185	ASV1185	8	13	6.63643	9	0.266166	0.296365	265.735	0.001422	d:TSAR,k:Eukaryota,p:Stramenopiles-Gyrista,c:Chrysophyceae,o:Chrysophyceae_X,f:Chrysophyceae_XX,g:Chrysophyceae_XXX,s:Chrysophyceae_XXX_sp.
ASV1291	ASV1291	8	18	0.022941	10	0.30309	0.369054	34.3935	0.019646	d:TSAR,k:Eukaryota,p:Stramenopiles-Gyrista,c:Chrysophyceae
ASV2465	ASV2465	8	13	6.60112	9	0.265553	0.29528	189.267	0.001362	d:TSAR,k:Eukaryota,p:Stramenopiles-Gyrista,c:Dictyochophyceae,o:Dictyochophyceae_X,f:Pedinellales,g:Pedinellales_X,s:Pedinellales_X_sp.
ASV2965	ASV2965	8	18	5.0557	10	0.290302	0.346277	591.632	0.008773	d:TSAR,k:Eukaryota,p:Rhizaria-Cercozoa,c:Filosa-Imbricatea,o:Spongomonadida,f:Spongomonadidae,g:Spongomonas,s:Spongomonas_minima
ASV34	ASV34	7	13	-0.817227	7	0.262379	0.289794	75.5318	0.001188	d:TSAR,k:Eukaryota,p:Stramenopiles-Gyrista,c:Chrysophyceae,o:Ochromonadales,f:Ochromonadaceae,g:Acrispumella,s:Acrispumella_sp.
ASV108	ASV108	7	13	5.75988	10	0.267712	0.324262	0	0.022471	k:Eukaryota
ASV383	ASV383	7	18	5.83453	9	0.267557	0.295533	706.367	0.001057	k:Eukaryota
ASV414	ASV414	7	13	2.65249	7	0.253297	0.278494	2372.37	0.000844	d:Obazoa,k:Eukaryota,p:Opisthokonta-Metazoa,c:Rotifera,o:Rotifera_X,f:Rotifera_XX
ASV475	ASV475	7	13	2.45048	8	0.222383	0.250436	784.322	0.0009	d:TSAR,k:Eukaryota,p:Alveolata-Ciliophora,c:Prostomatea,o:Prorodontida,f:Urotrichidae,g:Urotricha,s:Urotricha_sp.
ASV512	ASV512	7	18	5.76919	10	0.27721	0.320856	999.342	0.005149	d:TSAR,k:Eukaryota,p:Stramenopiles-Gyrista,c:Chrysophyceae,o:Ochromonadales
ASV584	ASV584	7	8	5.95854	9	0.248652	0.299276	1.59216	0.004369	d:TSAR,k:Eukaryota
ASV919	ASV919	7	7	4.07169	8	0.219106	0.248569	619.19	0.000963	d:TSAR,k:Eukaryota,p:Stramenopiles-Gyrista,c:Bacillariophyceae
ASV1113	ASV1113	7	7	5.85052	9	0.184548	0.204802	309.818	0.000706	d:TSAR,k:Eukaryota,p:Stramenopiles-Gyrista,c:Bacillariophyceae
ASV1473	ASV1473	7	7	5.89774	8	0.223245	0.252533	7.38611	0.001104	d:TSAR,k:Eukaryota
ASV1474	ASV1474	7	8	4.22105	9	0.285626	0.346285	14.7629	0.01074	d:TSAR,k:Eukaryota,p:Stramenopiles-Gyrista,c:Chrysophyceae,o:Ochromonadales
ASV43	ASV43	6	7	5.05034	7	0.280414	0.307938	1088.6	0.001039	d:Cryptista,k:Eukaryota,p:Cryptophyta-Cryptophyta_X,c:Cryptophyceae,o:Cryptomonadales,f:Cryptomonadales_X,g:Teleaulax,s:Teleaulax_acuta
ASV118	ASV118	6	7	3.23683	8	0.214419	0.244784	345.665	0.000798	d:TSAR,k:Eukaryota,p:Rhizaria-Cercozoa,c:Filosa-Imbricatea,o:Filosa-Imbricatea_X,f:Novel-clade-2,g:Novel-clade-2_X,s:Novel-clade-2_X_sp.
ASV171	ASV171	6	7	3.32978	8	0.205804	0.233289	182.606	0.000758	d:Archaeplastida,k:Eukaryota,p:Chlorophyta-Chlorophyta_X,c:Chlorophyceae,o:Sphaeropleales,f:Sphaeropleales_X,g:Mychonastes,s:Mychonastes_sp.
ASV178	ASV178	6	11	1.69744	9	0.288486	0.350804	30.3162	0.017019	d:Obazoa,k:Eukaryota,p:Opisthokonta-Metazoa,c:Rotifera,o:Rotifera_X,f:Rotifera_XX
ASV353	ASV353	6	13	3.2968	8	0.234367	0.257275	2078.28	0.00064	d:TSAR,k:Eukaryota,p:Stramenopiles-Gyrista,c:Chrysophyceae,o:Chrysophyceae_env_clade-I,f:Chrysophyceae_env_clade-I_X,g:Chrysophyceae_env_clade-I_XX,s:Chrysophyceae_env_clade-I_XX_sp.
ASV388	ASV388	6	13	5.01992	10	0.252326	0.282601	2.29905	0.001042	d:TSAR,k:Eukaryota,p:Alveolata-Dinoflagellata,c:Dinophyceae
ASV398	ASV398	6	18	3.44136	10	0.245343	0.272429	342.811	0.000702	d:TSAR,k:Eukaryota,p:Stramenopiles-Gyrista,c:Chrysophyceae,o:Ochromonadales,f:Ochromonadaceae,g:Poteriospumella
ASV537	ASV537	6	18	1.72833	8	0.245998	0.270563	1208.84	0.000769	d:Obazoa,k:Eukaryota,p:Opisthokonta-Metazoa,c:Rotifera,o:Rotifera_X,f:Rotifera_XX
ASV659	ASV659	6	11	-1.64395	10	0.305906	0.353931	180.364	0.012192	d:TSAR,k:Eukaryota
ASV699	ASV699	6	8	5.07702	9	0.253436	0.306775	2.92346	0.004921	d:Cryptista,k:Eukaryota,p:Cryptophyta-Cryptophyta_X,c:Cryptophyceae
ASV831	ASV831	6	7	4.94309	8	0.285096	0.315977	913.285	0.002077	d:TSAR,k:Eukaryota,p:Rhizaria-Cercozoa,c:Novel-clade-10-12,o:Novel-clade-10,f:Novel-clade-10_X,g:Novel-clade-10_XX,s:Novel-clade-10_XX_sp.
ASV1069	ASV1069	6	18	-1.69119	8	0.211081	0.237457	406.849	0.000749	d:TSAR,k:Eukaryota,p:Stramenopiles-Gyrista,c:Bacillariophyceae,o:Bacillariales,f:Bacillariaceae,g:Nitzschia,s:Nitzschia_aequorea
ASV1434	ASV1434	6	7	5.00104	8	0.253297	0.279287	18.044	0.000898	d:TSAR,k:Eukaryota,p:Stramenopiles-Gyrista,c:Chrysophyceae
ASV1997	ASV1997	6	7	4.95523	8	0.212737	0.236484	598.808	0.00069	d:Obazoa,k:Eukaryota,p:Opisthokonta-Fungi,c:Chytridiomycota,o:Chytridiales,f:Chytridiales_X,g:Chytridiales_XX,s:Chytridiales_XX_sp.
ASV2006	ASV2006	6	7	5.0554	8	0.245605	0.272206	129.016	0.000877	d:Obazoa,k:Eukaryota,p:Opisthokonta-Fungi
ASV38	ASV38	5	13	4.15449	9	0.307129	0.347387	78.377	0.007675	d:Cryptista,k:Eukaryota,p:Cryptophyta-Cryptophyta_X,c:Cryptophyceae,o:Cryptomonadales,f:Cryptomonadales_X,g:Teleaulax,s:Teleaulax_amphioxeia
ASV42	ASV42	5	13	2.60623	9	0.273753	0.300424	48.6708	0.001552	d:TSAR,k:Eukaryota,p:Alveolata-Ciliophora,c:Spirotrichea,o:Choreotrichida,f:Strobilidiidae,g:Strobilidiidae_X,s:Strobilidiidae_X_sp.
ASV85	ASV85	5	13	4.15866	9	0.277878	0.337882	0	0.018451	d:TSAR,k:Eukaryota,p:Stramenopiles-Gyrista,c:Chrysophyceae,o:Ochromonadales
ASV209	ASV209	5	13	4.08109	8	0.298769	0.35085	202.561	0.024016	d:Archaeplastida,k:Eukaryota,p:Chlorophyta-Chlorophyta_X,c:Chlorophyceae,o:Sphaeropleales,f:Sphaeropleales_X,g:Sphaeropleales_XX,s:Sphaeropleales_XX_sp.
ASV236	ASV236	5	13	4.04245	9	0.284568	0.350282	0	0.032839	d:Archaeplastida,k:Eukaryota,p:Chlorophyta-Chlorophyta_X,c:Chlorophyceae
ASV243	ASV243	5	13	-2.45995	8	0.25	0.276782	0	0.000883	d:TSAR,k:Eukaryota,p:Stramenopiles-Gyrista,c:Bacillariophyceae,o:Bacillariales,f:Bacillariaceae,g:Nitzschia,s:Nitzschia_palea
ASV261	ASV261	5	8	4.09522	9	0.248116	0.296565	0.814689	0.003844	d:TSAR,k:Eukaryota
ASV311	ASV311	5	7	4.11754	9	0.186867	0.204939	118.18	0.000516	d:TSAR,k:Eukaryota,p:Stramenopiles-Gyrista,c:Bacillariophyceae,o:Bacillariales,f:Bacillariaceae,g:Nitzschia
ASV366	ASV366	5	18	2.61797	10	0.265553	0.304282	94.8936	0.002536	d:TSAR,k:Eukaryota,p:Stramenopiles-Gyrista,c:Dictyochophyceae,o:Dictyochophyceae_X,f:Pedinellales,g:Pedinellales_X,s:Pedinellales_X_sp.
ASV479	ASV479	5	7	4.13804	9	0.188394	0.211777	116.696	0.000568	d:TSAR,k:Eukaryota,p:Stramenopiles-Gyrista,c:Bacillariophyceae
ASV533	ASV533	5	13	-0.86225	8	0.23886	0.264175	40.0212	0.000755	d:TSAR,k:Eukaryota,p:Alveolata-Ciliophora,c:Spirotrichea,o:Hypotrichia
ASV613	ASV613	5	8	4.14194	9	0.264183	0.319987	0.60731	0.009927	d:TSAR,k:Eukaryota,p:Alveolata-Ciliophora,c:Phyllopharyngea,o:Suctoria
ASV804	ASV804	5	13	0.968404	9	0.195588	0.22261	215.861	0.0006	d:TSAR,k:Eukaryota,p:Alveolata-Ciliophora,c:Litostomatea,o:Rhynchostomatia,f:Dileptidae,g:Dileptidae_X,s:Dileptidae_X_sp.
ASV1038	ASV1038	5	7	4.04265	8	0.217555	0.244396	58.2855	0.000725	d:TSAR,k:Eukaryota,p:Stramenopiles-Gyrista
DO	DO	5	13	-2.46299	10	0.260894	0.294495	138.273	0.001105	#N/A
ASV5	ASV5	4	1	3.34061	10	0.277544	0.335155	460	0.012139	d:Archaeplastida,k:Eukaryota,p:Chlorophyta-Chlorophyta_X,c:Chlorophyceae,o:Sphaeropleales,f:Sphaeropleales_X,g:Desmodesmus,s:Desmodesmus_protuberans
ASV11	ASV11	4	6	1.74417	10	0.252464	0.296331	461.091	0.00327	d:TSAR,k:Eukaryota,p:Rhizaria-Cercozoa,c:Endomyxa,o:Vampyrellida,f:Leptophryidae
ASV27	ASV27	4	18	3.3419	9	0.231426	0.250091	1543.72	0.000423	d:TSAR,k:Eukaryota,p:Stramenopiles-Gyrista,c:Chrysophyceae,o:Ochromonadales
ASV145	ASV145	4	7	3.29454	8	0.218173	0.239663	14.0015	0.000541	d:TSAR,k:Eukaryota,p:Alveolata-Dinoflagellata,c:Dinophyceae
ASV150	ASV150	4	4	1.88434	9	0.270064	0.304184	124.424	0.002388	d:Obazoa,k:Eukaryota,p:Opisthokonta-Metazoa,c:Arthropoda,o:Crustacea,f:Branchiopoda,g:Bosmina,s:Bosmina_longirostris
ASV172	ASV172	4	13	3.4503	7	0.23641	0.254147	888.417	0.000427	d:Obazoa,k:Eukaryota,p:Opisthokonta-Metazoa,c:Rotifera,o:Rotifera_X,f:Rotifera_XX,g:Brachionus,s:Brachionus_calyciflorus
ASV213	ASV213	4	13	0.056943	7	0.215421	0.235688	1864.63	0.000465	d:Obazoa,k:Eukaryota,p:Opisthokonta-Metazoa,c:Rotifera,o:Rotifera_X,f:Rotifera_XX,g:Synchaeta,s:Synchaeta_pectinata
ASV232	ASV232	4	7	3.33252	9	0.187627	0.208233	54.3705	0.000446	d:TSAR,k:Eukaryota,p:Stramenopiles-Gyrista,c:Chrysophyceae,o:Paraphysomonadales,f:Paraphysomonadaceae,g:Paraphysomonas
ASV283	ASV283	4	7	3.24591	8	0.215723	0.237579	741.037	0.000469	k:Eukaryota
ASV328	ASV328	4	18	3.27408	10	0.257542	0.28508	2.57241	0.000652	d:TSAR,k:Eukaryota,p:Alveolata-Chrompodellids,c:Colpodellidea,o:Colpodellida,f:Alphamonaceae,g:Alphamonas
ASV433	ASV433	4	18	3.34688	11	0.237629	0.269248	296.96	0.000671	d:TSAR,k:Eukaryota,p:Stramenopiles-Gyrista,c:Chrysophyceae,o:Ochromonadales,f:Ochromonadales_clade-X,g:Ochromonadales_clade-X_X,s:Ochromonadales_clade-X_X_sp.
ASV501	ASV501	4	7	-0.055604	8	0.202282	0.223766	1828	0.000486	d:TSAR,k:Eukaryota,p:Stramenopiles-Gyrista,c:Peronosporomycetes,o:Peronosporomycetes_X,f:Saprolegniales,g:Aphanomyces
ASV571	ASV571	4	7	3.3006	10	0.196672	0.212228	697.214	0.000407	d:TSAR,k:Eukaryota,p:Alveolata-Ciliophora,c:Spirotrichea,o:Choreotrichida-Tintinnina,f:Tintinnidiidae
ASV621	ASV621	4	13	3.28405	7	0.284392	0.316197	3438.7	0.002978	d:TSAR,k:Eukaryota,p:Alveolata-Ciliophora,c:Spirotrichea,o:Hypotrichia,f:Hypotrichia_X,g:Hypotrichia_XX,s:Hypotrichia_XX_sp.
ASV717	ASV717	4	11	3.24926	9	0.26479	0.321469	0	0.012275	d:Obazoa,k:Eukaryota,p:Opisthokonta-Metazoa,c:Arthropoda,o:Crustacea,f:Maxillopoda
ASV742	ASV742	4	13	3.30194	10	0.285449	0.327953	82.2712	0.0085	d:TSAR,k:Eukaryota,p:Rhizaria-Cercozoa,c:Filosa-Imbricatea,o:Filosa-Imbricatea_X,f:Novel-clade-2,g:Novel-clade-2_X,s:Novel-clade-2_X_sp.
ASV772	ASV772	4	14	1.63089	9	0.168679	0.183878	1377	0.000368	d:TSAR,k:Eukaryota,p:Alveolata-Ciliophora,c:Litostomatea,o:Rhynchostomatia,f:Dileptidae,g:Dileptidae_X,s:Dileptidae_X_sp.
ASV777	ASV777	4	13	3.34992	8	0.262081	0.283093	1640.13	0.000553	d:TSAR,k:Eukaryota,p:Stramenopiles-Gyrista,c:Chrysophyceae,o:Chrysophyceae_env_clade-I,f:Chrysophyceae_env_clade-I_X,g:Chrysophyceae_env_clade-I_XX,s:Chrysophyceae_env_clade-I_XX_sp.
ASV1122	ASV1122	4	7	3.27845	7	0.237997	0.260386	554.149	0.000526	d:TSAR,k:Eukaryota,p:Stramenopiles-Bigyra,c:Bicoecea,o:Bicoecales,f:Bicoecaceae
ASV1188	ASV1188	4	18	3.35174	9	0.233891	0.254035	267.225	0.000478	d:TSAR,k:Eukaryota,p:Stramenopiles-Gyrista
ASV1282	ASV1282	4	13	3.32602	10	0.250271	0.278397	0	0.000775	k:Eukaryota
ASV1967	ASV1967	4	7	1.65078	9	0.196337	0.224092	7.14755	0.000549	d:Archaeplastida,k:Eukaryota,p:Chlorophyta-Chlorophyta_X
ASV214	ASV214	3	7	2.45177	9	0.174225	0.190631	4.25731	0.00035	d:Cryptista,k:Eukaryota,p:Cryptophyta-Cryptophyta_X,c:Cryptophyceae
ASV216	ASV216	3	13	-0.813932	10	0.269433	0.319103	0	0.010377	d:Obazoa,k:Eukaryota,p:Opisthokonta-Metazoa,c:Rotifera,o:Rotifera_X,f:Rotifera_XX
ASV281	ASV281	3	13	-0.860921	9	0.189634	0.210137	460	0.000335	d:Cryptista,k:Eukaryota,p:Cryptophyta-Cryptophyta_X,c:Cryptophyceae,o:Cryptophyceae_X
ASV292	ASV292	3	13	0.809564	9	0.195174	0.209158	548.451	0.000289	d:TSAR,k:Eukaryota,p:Stramenopiles-Gyrista,c:Chrysophyceae,o:Chrysophyceae_X,f:Chrysophyceae_XX,g:Chrysophyceae_XXX,s:Chrysophyceae_XXX_sp.
ASV302	ASV302	3	13	2.4705	10	0.249055	0.276408	460	0.000632	d:TSAR,k:Eukaryota,p:Stramenopiles-Gyrista,c:Coscinodiscophyceae,o:Aulacoseirales,f:Aulacoseiraceae,g:Aulacoseira
ASV343	ASV343	3	13	2.44528	10	0.281957	0.332748	0	0.013201	d:Archaeplastida,k:Eukaryota,p:Chlorophyta-Chlorophyta_X
ASV368	ASV368	3	13	2.45865	9	0.261783	0.284992	1623.56	0.000623	d:TSAR,k:Eukaryota,p:Alveolata-Ciliophora
ASV396	ASV396	3	13	0.808899	9	0.287406	0.326555	0.889668	0.005602	d:TSAR,k:Eukaryota,p:Alveolata-Ciliophora,c:CONThreeP,o:CONThreeP_X,f:CONThreeP_XX,g:Askenasia,s:Askenasia_sp.
ASV403	ASV403	3	13	-0.776463	7	0.258263	0.282114	25.9203	0.00059	d:TSAR,k:Eukaryota,p:Alveolata-Chrompodellids,c:Colpodellidea,o:Colpodellida,f:Alphamonaceae,g:Alphamonas,s:Alphamonas_edax
ASV406	ASV406	3	18	2.52183	10	0.256968	0.283272	0	0.000537	d:Obazoa,k:Eukaryota,p:Opisthokonta-Metazoa,c:Mollusca,o:Bivalvia,f:Mytiloida,g:Leiosolenus,s:Leiosolenus_curtus
ASV549	ASV549	3	8	2.54337	10	0.240229	0.283211	7.10229	0.001983	d:Obazoa,k:Eukaryota,p:Opisthokonta-Fungi,c:Chytridiomycota,o:Rhizophydiales
ASV581	ASV581	3	13	2.63519	8	0.204073	0.22305	334.795	0.000342	d:TSAR,k:Eukaryota,p:Alveolata-Ciliophora,c:Litostomatea,o:Rhynchostomatia,f:Dileptidae,g:Dileptidae_X,s:Dileptidae_X_sp.
ASV765	ASV765	3	13	-0.867649	9	0.197261	0.220616	21.4465	0.000365	d:TSAR,k:Eukaryota,p:Stramenopiles-Gyrista,c:Chrysophyceae,o:Paraphysomonadales,f:Paraphysomonadaceae,g:Paraphysomonas,s:Paraphysomonas_vulgaris
ASV898	ASV898	3	8	2.49148	10	0.24745	0.291733	0.587646	0.002271	d:Cryptista,k:Eukaryota,p:Cryptophyta-Cryptophyta_X,c:Cryptophyceae,o:Cryptomonadales
ASV980	ASV980	3	13	2.52464	8	0.21532	0.23535	0	0.000452	d:Haptista,k:Eukaryota,p:Centroplasthelida-Centroplasthelida_X
ASV1009	ASV1009	3	11	2.4855	10	0.287765	0.345058	0	0.013487	d:TSAR,k:Eukaryota,p:Stramenopiles-Gyrista,c:Xanthophyceae,o:Xanthophyceae_X,f:Xanthophyceae_XX,g:Xanthonema,s:Xanthonema_sp.
ASV1234	ASV1234	3	11	2.44181	9	0.266166	0.323819	0	0.011274	d:TSAR,k:Eukaryota,p:Alveolata-Dinoflagellata
ASV1358	ASV1358	3	13	2.46085	10	0.249189	0.276589	0	0.000756	d:TSAR,k:Eukaryota,p:Stramenopiles-Gyrista,c:Chrysophyceae,o:Apoikiales,f:Apoikiaceae,g:Apoikiospumella,s:Apoikiospumella_sp.
ASV1634	ASV1634	3	7	2.49546	9	0.181353	0.197427	3.36376	0.00032	d:TSAR,k:Eukaryota,p:Stramenopiles-Gyrista,c:Chrysophyceae
ASV2144	ASV2144	3	7	2.52484	8	0.240983	0.261236	0.827092	0.000409	d:TSAR,k:Eukaryota,p:Alveolata-Ciliophora,c:Prostomatea,o:Prorodontida,f:Urotrichidae,g:Urotricha,s:Urotricha_sp.
ASV2174	ASV2174	3	18	2.48385	11	0.251089	0.292872	51.1454	0.002825	d:TSAR,k:Eukaryota,p:Rhizaria-Cercozoa,c:Filosa-Sarcomonadea,o:Pansomonadida,f:Agitatidae
ASV2	ASV2	2	2	1.62693	10	0.131414	0.138592	460	0.000181	d:TSAR,k:Eukaryota,p:Stramenopiles-Gyrista,c:Mediophyceae,o:Mediophyceae_X,f:Mediophyceae_XX,g:Mediophyceae_XXX,s:Mediophyceae_XXX_sp.
ASV3	ASV3	2	7	0.060033	8	0.203084	0.216791	106.319	0.000206	d:Obazoa,k:Eukaryota,p:Opisthokonta-Metazoa,c:Arthropoda,o:Crustacea,f:Maxillopoda,g:Paracyclopina,s:Paracyclopina_nana
ASV7	ASV7	2	13	1.62134	9	0.273916	0.3289	460	0.00642	d:Cryptista,k:Eukaryota,p:Cryptophyta-Cryptophyta_X,c:Cryptophyceae,o:Cryptomonadales,f:Cryptomonadales_X,g:Cryptomonadales_XX,s:Cryptomonadales_XX_sp.
ASV15	ASV15	2	2	1.61548	9	0.151148	0.160206	918	0.000185	d:TSAR,k:Eukaryota,p:Stramenopiles-Gyrista,c:Mediophyceae,o:Thalassiosirales,f:Stephanodiscaceae,g:Cyclotella,s:Cyclotella_scaldensis
ASV18	ASV18	2	13	1.60882	10	0.220997	0.25234	460	0.000407	d:TSAR,k:Eukaryota,p:Stramenopiles-Gyrista,c:Chrysophyceae,o:Ochromonadales
ASV33	ASV33	2	18	-0.005899	8	0.201927	0.221416	0	0.000277	d:Cryptista,k:Eukaryota,p:Cryptophyta-Cryptophyta_X,c:Cryptophyceae,o:Cryptophyceae_X,f:Basal_Cryptophyceae-2,g:Basal_Cryptophyceae-2_X,s:Basal_Cryptophyceae-2_X_sp.
ASV39	ASV39	2	2	-0.036167	8	0.177718	0.189895	1374	0.000193	d:TSAR,k:Eukaryota,p:Stramenopiles-Gyrista,c:Mediophyceae,o:Mediophyceae_X,f:Mediophyceae_XX,g:Mediophyceae_XXX,s:Mediophyceae_XXX_sp.
ASV47	ASV47	2	8	-0.017792	9	0.228444	0.260391	0.394129	0.000672	d:TSAR,k:Eukaryota,p:Alveolata-Ciliophora,c:Heterotrichea,o:Heterotrichea_X,f:Stentoridae,g:Stentor,s:Stentor_sp.
ASV80	ASV80	2	7	1.64694	10	0.170111	0.18159	0	0.00021	d:TSAR,k:Eukaryota,p:Stramenopiles-Gyrista,c:Mediophyceae,o:Thalassiosirales,f:Thalassiosiraceae,g:Thalassiosira
ASV155	ASV155	2	13	1.61372	9	0.190103	0.202402	460	0.000196	d:TSAR,k:Eukaryota,p:Stramenopiles-Gyrista,c:Chrysophyceae,o:Chromulinales,f:Chromulinaceae,g:Oikomonas,s:Oikomonas_sp.
ASV163	ASV163	2	13	1.75373	8	0.202282	0.214947	0	0.000213	d:TSAR,k:Eukaryota,p:Stramenopiles-Gyrista,c:Bacillariophyceae,o:Licmophorales,f:Ulnariaceae,g:Ulnaria,s:Ulnaria_acus
ASV258	ASV258	2	11	1.60863	10	0.270699	0.326586	0	0.010012	d:TSAR,k:Eukaryota,p:Stramenopiles-Gyrista,c:Mediophyceae
ASV259	ASV259	2	18	-0.017129	8	0.201486	0.219608	0	0.000276	d:Obazoa,k:Eukaryota,p:Opisthokonta-Metazoa,c:Arthropoda,o:Crustacea,f:Maxillopoda,g:Mesocyclops,s:Mesocyclops_sp.
ASV298	ASV298	2	7	0.035468	8	0.291588	0.322521	141.447	0.003107	d:TSAR,k:Eukaryota,p:Stramenopiles-Gyrista,c:Chrysophyceae
ASV373	ASV373	2	18	1.63559	11	0.202193	0.218895	0	0.00021	d:TSAR,k:Eukaryota,p:Stramenopiles-Gyrista,c:Chrysophyceae,o:Ochromonadales,f:Ochromonadaceae,g:Poteriospumella
ASV420	ASV420	2	8	1.66993	10	0.231078	0.26678	0	0.000639	d:Obazoa,k:Eukaryota,p:Opisthokonta-Fungi,c:Chytridiomycota
ASV530	ASV530	2	13	1.8285	9	0.176021	0.190557	0	0.000202	d:TSAR,k:Eukaryota,p:Alveolata-Ciliophora,c:Litostomatea,o:Rhynchostomatia,f:Dileptidae,g:Dileptidae_X,s:Dileptidae_X_sp.
ASV638	ASV638	2	13	1.6998	9	0.207939	0.219642	460	0.00019	d:TSAR,k:Eukaryota,p:Stramenopiles-Gyrista,c:Synchromophyceae,o:Synchromophyceae_X,f:Synchromophyceae_XX,g:Synchromophyceae_XXX,s:Synchromophyceae_XXX_sp.
ASV672	ASV672	2	7	1.69172	8	0.191286	0.209418	20.6124	0.000237	d:Obazoa,k:Eukaryota,p:Opisthokonta-Metazoa,c:Arthropoda,o:Crustacea,f:Maxillopoda
ASV783	ASV783	2	7	1.61387	9	0.176493	0.192898	0	0.000236	d:TSAR,k:Eukaryota,p:Stramenopiles-Bigyra,c:Opalozoa,o:Opalozoa_X,f:MAST-12,g:MAST-12C,s:MAST-12C_sp.
ASV798	ASV798	2	16	1.63577	1	1	1	1	0.000178	d:TSAR,k:Eukaryota,p:Stramenopiles-Gyrista
ASV814	ASV814	2	7	1.68289	9	0.174159	0.189547	0	0.000257	k:Eukaryota
ASV833	ASV833	2	11	1.65202	10	0.271496	0.325925	0	0.008709	d:TSAR,k:Eukaryota,p:Alveolata-Perkinsea,c:Perkinsida,o:Perkinsida_X,f:Perkinsida_XX,g:Perkinsida_XXX,s:Perkinsida_XXX_sp.
ASV840	ASV840	2	17	0.020179	8	0.201574	0.21997	460	0.000236	d:Obazoa,k:Eukaryota,p:Opisthokonta-Fungi,c:Chytridiomycota,o:Rhizophydiales,f:Rhizophydiales_X,g:Rhizophydiales_XX,s:Rhizophydiales_XX_sp.
ASV912	ASV912	2	5	-0.00669	9	0.179517	0.199131	460	0.000221	d:TSAR,k:Eukaryota,p:Stramenopiles-Gyrista,c:Chrysophyceae,o:Chrysophyceae_X,f:Chrysophyceae_XX,g:Chrysophyceae_XXX,s:Chrysophyceae_XXX_sp.
ASV1238	ASV1238	2	13	0.028661	9	0.194515	0.216464	0	0.000278	k:Eukaryota
ASV1389	ASV1389	2	11	1.63233	10	0.262379	0.302219	0	0.004334	d:TSAR,k:Eukaryota,p:Rhizaria-Cercozoa,c:Filosa-Sarcomonadea,o:Cercomonadida,f:Paracercomonadidae,g:Paracercomonas,s:Paracercomonas_sp.
ASV1497	ASV1497	2	7	1.63719	9	0.174159	0.189547	0	0.000257	d:Eukaryota_X,k:Eukaryota,p:Ancyromonadida-Ancyromonadida_X,c:Ancyromonadida_XX,o:Ancyromonadida_XXX,f:Ancyromonadida_Group-2,g:Ancyromonadida_Group-2_X,s:Nutomonas_howeae
ASV1894	ASV1894	2	18	1.61256	10	0.255543	0.292793	0	0.002174	d:Archaeplastida,k:Eukaryota,p:Chlorophyta-Chlorophyta_X,c:Chlorophyceae,o:Chlamydomonadales,f:Chlamydomonadales_X
ASV1930	ASV1930	2	13	1.68335	9	0.21633	0.227488	357.585	0.000197	d:TSAR,k:Eukaryota,p:Stramenopiles-Gyrista,c:Chrysophyceae,o:Chrysophyceae_Clade-EC2H,f:Chrysophyceae_Clade-EC2H_X,g:Chrysophyceae_Clade-EC2H_XX,s:Chrysophyceae_Clade-EC2H_XX_sp.
ASV2096	ASV2096	2	7	1.61853	9	0.169236	0.184219	0	0.000227	d:TSAR,k:Eukaryota,p:Rhizaria-Cercozoa,c:Endomyxa,o:Vampyrellida
ASV2229	ASV2229	2	11	-0.038573	10	0.264943	0.310777	0	0.006955	d:Archaeplastida,k:Eukaryota,p:Chlorophyta-Chlorophyta_X,c:Mamiellophyceae,o:Dolichomastigales,f:Crustomastigaceae,g:Crustomastigaceae-AB,s:Crustomastigaceae-AB_sp.
ASV2274	ASV2274	2	4	1.83371	10	0.240355	0.267809	0	0.000589	d:Obazoa,k:Eukaryota,p:Opisthokonta-Metazoa,c:Arthropoda
ASV6	ASV6	1	0	0.962504	1	1	1	0	8.9e-05	d:Obazoa,k:Eukaryota,p:Opisthokonta-Metazoa,c:Arthropoda,o:Crustacea,f:Maxillopoda,g:Pseudodiaptomus,s:Pseudodiaptomus_poplesia
ASV13	ASV13	1	0	0.962504	1	1	1	0	8.9e-05	d:Obazoa,k:Eukaryota,p:Opisthokonta-Metazoa,c:Arthropoda,o:Crustacea,f:Maxillopoda,g:Pseudodiaptomus,s:Pseudodiaptomus_poplesia
ASV21	ASV21	1	3	0.935342	1	1	1	0	8.9e-05	d:Obazoa,k:Eukaryota,p:Opisthokonta-Metazoa,c:Arthropoda,o:Crustacea,f:Maxillopoda,g:Pseudodiaptomus,s:Pseudodiaptomus_poplesia
ASV26	ASV26	1	1	0.876503	11	0.21735	0.244149	0	0.000192	d:Archaeplastida,k:Eukaryota,p:Chlorophyta-Chlorophyta_X,c:Chlorophyceae,o:Sphaeropleales,f:Sphaeropleales_X,g:Desmodesmus,s:Desmodesmus_multivariabilis
ASV78	ASV78	1	13	0.803988	8	0.198194	0.213224	0	0.000144	d:Cryptista,k:Eukaryota,p:Cryptophyta-Cryptophyta_X,c:Cryptophyceae,o:Cryptomonadales,f:Cryptomonadales_X,g:Cryptomonas,s:Cryptomonas_tetrapyrenoidosa
ASV84	ASV84	1	13	0.839601	11	0.199481	0.213368	0	0.0001	d:TSAR,k:Eukaryota,p:Stramenopiles-Bigyra,c:Bicoecea,o:Bicoecales,f:Bicoecaceae,g:Bicoecaceae_X,s:Bicoecaceae_X_sp.
ASV121	ASV121	1	3	0.935342	1	1	1	0	8.9e-05	d:Obazoa,k:Eukaryota,p:Opisthokonta-Metazoa,c:Arthropoda,o:Crustacea,f:Maxillopoda,g:Pseudodiaptomus,s:Pseudodiaptomus_poplesia
ASV122	ASV122	1	7	0.802864	9	0.185289	0.202229	0	0.000144	d:Archaeplastida,k:Eukaryota,p:Chlorophyta-Chlorophyta_X,c:Trebouxiophyceae
ASV153	ASV153	1	5	0.805359	10	0.152246	0.163441	0	9.3e-05	d:TSAR,k:Eukaryota,p:Stramenopiles-Gyrista,c:Chrysophyceae,o:Ochromonadales,f:Ochromonadales_clade-XII,g:Ochromonadales_clade-XII_X,s:Ochromonadales_clade-XII_X_sp.
ASV181	ASV181	1	13	0.805788	11	0.181068	0.198402	0	9.4e-05	d:Obazoa,k:Eukaryota,p:Opisthokonta-Choanoflagellata,c:Choanoflagellatea,o:Craspedida,f:Monosigidae_Group_O,g:Monosigidae_Group_O_X,s:Monosigidae_Group_O_X_sp.
ASV197	ASV197	1	12	0.85572	1	1	1	0	8.9e-05	d:Cryptista,k:Eukaryota,p:Cryptophyta-Cryptophyta_X,c:Cryptophyceae,o:Cryptomonadales,f:Hemiselmidaceae,g:Chroomonas,s:Chroomonas_coerulea
ASV208	ASV208	1	13	0.816439	10	0.215119	0.241135	0	0.000142	d:TSAR,k:Eukaryota
ASV230	ASV230	1	11	0.808769	10	0.23886	0.277969	0	0.001359	d:Obazoa,k:Eukaryota,p:Opisthokonta-Fungi,c:Basidiomycota,o:Pucciniomycotina,f:Cystobasidiomycetes
ASV241	ASV241	1	11	0.801728	10	0.23886	0.277969	0	0.001359	d:Obazoa,k:Eukaryota,p:Opisthokonta-Fungi,c:Chytridiomycota,o:Chytridiales,f:Chytridiales_X,g:Chytridiales_XX,s:Chytridiales_XX_sp.
ASV247	ASV247	1	7	0.830146	9	0.194187	0.214475	0	0.000164	d:Archaeplastida,k:Eukaryota,p:Chlorophyta-Chlorophyta_X,c:Chlorophyceae
ASV274	ASV274	1	9	0.821931	1	1	1	0	8.9e-05	d:TSAR,k:Eukaryota,p:Alveolata-Ciliophora,c:Spirotrichea,o:Choreotrichida-Tintinnina,f:Tintinnidiidae
ASV294	ASV294	1	11	0.80097	10	0.254978	0.294038	0	0.00295	d:Archaeplastida,k:Eukaryota,p:Chlorophyta-Chlorophyta_X,c:Trebouxiophyceae,o:Chlorellales,f:Chlorellales_X
ASV319	ASV319	1	7	0.816791	9	0.194187	0.214475	0	0.000164	d:TSAR,k:Eukaryota,p:Alveolata-Dinoflagellata,c:Dinophyceae
ASV355	ASV355	1	13	0.871743	10	0.172208	0.179134	0	9.2e-05	d:TSAR,k:Eukaryota,p:Stramenopiles-Gyrista,c:Chrysophyceae,o:Chrysophyceae_env_clade-I,f:Chrysophyceae_env_clade-I_X,g:Chrysophyceae_env_clade-I_XX,s:Chrysophyceae_env_clade-I_XX_sp.
ASV380	ASV380	1	9	0.821931	1	1	1	0	8.9e-05	d:TSAR,k:Eukaryota,p:Alveolata-Ciliophora,c:Spirotrichea,o:Choreotrichida-Tintinnina,f:Tintinnidiidae,g:Tintinnidium,s:Tintinnidium_fluviatile
ASV390	ASV390	1	6	0.850931	11	0.201662	0.223337	0	0.000123	k:Eukaryota
ASV436	ASV436	1	10	-0.822114	10	0.15946	0.170643	0	9.7e-05	d:TSAR,k:Eukaryota,p:Stramenopiles-Gyrista
ASV474	ASV474	1	12	0.85572	1	1	1	0	8.9e-05	d:Cryptista:nucl,k:Eukaryota:nucl,p:Cryptophyta:nucl-Cryptophyta_X:nucl,c:Cryptophyceae:nucl,o:Cryptomonadales:nucl,f:Hemiselmidaceae:nucl,g:Chroomonas:nucl
ASV505	ASV505	1	14	0.831111	10	0.144378	0.152946	0	9.9e-05	d:TSAR,k:Eukaryota,p:Alveolata-Ciliophora,c:Litostomatea,o:Rhynchostomatia,f:Dileptidae,g:Dileptidae_X,s:Dileptidae_X_sp.
ASV521	ASV521	1	18	0.805743	10	0.215622	0.229533	0	0.000125	d:Obazoa,k:Eukaryota,p:Opisthokonta-Metazoa,c:Rotifera,o:Rotifera_X,f:Rotifera_XX,g:Notholca,s:Notholca_acuminata
ASV542	ASV542	1	13	0.839649	10	0.229582	0.247088	0	0.000154	d:TSAR,k:Eukaryota,p:Stramenopiles-Gyrista,c:Mediophyceae
ASV553	ASV553	1	7	0.800078	9	0.179797	0.193874	0	0.000115	d:TSAR,k:Eukaryota,p:Alveolata-Perkinsea,c:Perkinsida,o:Perkinsida_X,f:Perkinsida_XX,g:Perkinsida_XXX,s:Perkinsida_XXX_sp.
ASV572	ASV572	1	13	0.805098	10	0.159792	0.167015	0	9.3e-05	d:TSAR,k:Eukaryota,p:Stramenopiles-Gyrista,c:Chrysophyceae,o:Paraphysomonadales,f:Paraphysomonadaceae,g:Paraphysomonas,s:Paraphysomonas_sp.
ASV637	ASV637	1	18	0.847995	10	0.18801	0.197463	0	0.0001	d:TSAR,k:Eukaryota,p:Stramenopiles-Gyrista,c:Dictyochophyceae,o:Dictyochophyceae_X,f:Pedinellales,g:Pedinellales_X,s:Pedinellales_X_sp.
ASV657	ASV657	1	17	0.832656	9	0.167819	0.177949	0	9.3e-05	d:TSAR,k:Eukaryota,p:Stramenopiles-Gyrista,c:Eustigmatophyceae,o:Eustigmatophyceae_X,f:Eustigmatophyceae_XX
ASV668	ASV668	1	14	0.842228	10	0.144378	0.152946	0	9.9e-05	d:TSAR,k:Eukaryota,p:Alveolata-Ciliophora,c:Litostomatea,o:Rhynchostomatia,f:Dileptidae,g:Dileptidae_X,s:Dileptidae_X_sp.
ASV678	ASV678	1	16	0.821472	2	0.666667	0.75	0	9.2e-05	d:Obazoa,k:Eukaryota,p:Opisthokonta-Fungi
ASV701	ASV701	1	13	0.805439	10	0.264183	0.307818	0	0.003967	d:Obazoa,k:Eukaryota,p:Opisthokonta-Fungi
ASV718	ASV718	1	18	0.853191	11	0.217146	0.237261	0	0.000145	d:TSAR,k:Eukaryota,p:Rhizaria-Cercozoa,c:Filosa-Sarcomonadea,o:Pansomonadida,f:Agitatidae,g:Agitatidae_X,s:Agitatidae_X_sp.
ASV750	ASV750	1	18	0.817605	11	0.217146	0.237261	0	0.000145	d:Excavata,k:Eukaryota,p:Discoba-Euglenozoa,c:Kinetoplastea,o:Neobodonida,f:Neobodonidae,g:Neobodo,s:Neobodo_sp.
ASV762	ASV762	1	13	0.842387	9	0.189946	0.200956	0	0.000108	d:TSAR,k:Eukaryota,p:Stramenopiles-Gyrista,c:Chrysophyceae
ASV773	ASV773	1	15	-0.806879	9	0.169174	0.183134	0	0.00013	d:Cryptista,k:Eukaryota,p:Cryptophyta-Cryptophyta_X,c:Cryptophyceae,o:Cryptophyceae_X,f:Basal_Cryptophyceae-2,g:Basal_Cryptophyceae-2_X,s:Basal_Cryptophyceae-2_X_sp.
ASV806	ASV806	1	8	0.811428	10	0.230962	0.265696	0	0.000528	d:Obazoa,k:Eukaryota,p:Opisthokonta-Fungi,c:Basidiomycota,o:Agaricomycotina,f:Agaricomycetes,g:Agaricomycetes_X,s:Agaricomycetes_X_sp.
ASV878	ASV878	1	7	0.803666	8	0.192324	0.203478	0	0.000102	d:TSAR,k:Eukaryota,p:Stramenopiles-Gyrista
ASV1098	ASV1098	1	21	0.813165	1	1	1	0	8.9e-05	d:TSAR,k:Eukaryota,p:Stramenopiles-Gyrista,c:Chrysophyceae
ASV1099	ASV1099	1	7	0.824352	9	0.190732	0.209375	0	0.000166	d:Obazoa,k:Eukaryota,p:Opisthokonta-Fungi,c:Chytridiomycota
ASV1206	ASV1206	1	19	0.824732	1	1	1	0	8.9e-05	d:Amoebozoa,k:Eukaryota,p:Discosea-Discosea_X,c:Flabellinia,o:Vannellida,f:Vannellidae,g:Vannella,s:Vannella_sp.
ASV1334	ASV1334	1	11	0.80481	10	0.268648	0.321003	0	0.005957	d:TSAR,k:Eukaryota,p:Stramenopiles-Gyrista,c:Chrysophyceae,o:Ochromonadales
ASV1341	ASV1341	1	7	0.80561	9	0.18207	0.201085	0	0.000155	d:TSAR,k:Eukaryota,p:Stramenopiles-Bigyra,c:Bicoecea,o:Bicoecales,f:Bicoecaceae,g:Bicoecaceae_X,s:Bicoecaceae_X_sp.
ASV1551	ASV1551	1	19	0.824732	1	1	1	0	8.9e-05	d:Amoebozoa,k:Eukaryota,p:Discosea-Discosea_X,c:Flabellinia,o:Vannellida,f:Vannellidae,g:Vannellidae_X,s:Vannellidae_X_sp.
ASV1562	ASV1562	1	11	0.815445	10	0.23812	0.2741	0	0.001087	d:Archaeplastida,k:Eukaryota,p:Chlorophyta-Chlorophyta_X,c:Chlorophyceae
ASV1570	ASV1570	1	20	-0.824799	10	0.163359	0.171155	0	9.6e-05	d:Cryptista:nucl,k:Eukaryota:nucl,p:Cryptophyta:nucl-Cryptophyta_X:nucl,c:Cryptophyceae:nucl,o:Cryptomonadales:nucl,f:Cryptomonadales_X:nucl,g:Cryptomonas:nucl,s:Cryptomonas_tetrapyrenoidosa:nucl
ASV1584	ASV1584	1	13	0.814203	10	0.265859	0.303012	0	0.002928	k:Eukaryota
ASV1619	ASV1619	1	21	0.813165	1	1	1	0	8.9e-05	d:TSAR,k:Eukaryota,p:Stramenopiles-Gyrista
ASV1647	ASV1647	1	7	0.810099	8	0.207751	0.227706	0	0.000203	d:Obazoa,k:Eukaryota
ASV1752	ASV1752	1	2	0.826665	11	0.116179	0.121018	0	9.2e-05	d:TSAR,k:Eukaryota,p:Stramenopiles-Gyrista,c:Mediophyceae,o:Mediophyceae_X,f:Mediophyceae_XX,g:Mediophyceae_XXX,s:Mediophyceae_XXX_sp.
ASV1881	ASV1881	1	11	0.874686	10	0.241235	0.276874	0	0.001249	d:Cryptista:nucl,k:Eukaryota:nucl,p:Cryptophyta:nucl-Cryptophyta_X:nucl,c:Cryptophyceae:nucl,o:Cryptomonadales:nucl,f:Cryptomonadales_X:nucl,g:Cryptomonas:nucl,s:Cryptomonas_tetrapyrenoidosa:nucl
ASV2127	ASV2127	1	16	0.814294	2	0.666667	0.75	0	9.2e-05	d:Cryptista:nucl,k:Eukaryota:nucl,p:Cryptophyta:nucl-Cryptophyta_X:nucl,c:Cryptophyceae:nucl,o:Cryptomonadales:nucl,f:Hemiselmidaceae:nucl,g:Chroomonas:nucl,s:Chroomonas_sp.:nucl
ASV2171	ASV2171	1	22	0.834604	1	1	1	0	8.9e-05	d:TSAR,k:Eukaryota,p:Rhizaria-Cercozoa,c:Filosa-Sarcomonadea,o:Cercomonadida,f:Paracercomonadidae,g:Paracercomonas,s:Paracercomonas_sp.
ASV2619	ASV2619	1	22	0.834604	1	1	1	0	8.9e-05	d:TSAR,k:Eukaryota,p:Rhizaria-Cercozoa,c:Filosa-Granofilosea,o:Cryptofilida,f:Mesofilidae,g:Mesofila,s:Mesofila_limnetica
ASV2956	ASV2956	1	14	0.811611	10	0.144378	0.152946	0	9.9e-05	d:TSAR,k:Eukaryota,p:Rhizaria-Cercozoa,c:Filosa-Sarcomonadea,o:Pansomonadida,f:Agitatidae,g:Agitatidae_X,s:Agitatidae_X_sp.
ASV3035	ASV3035	1	11	0.802742	10	0.269748	0.321272	0	0.005906	d:TSAR,k:Eukaryota,p:Stramenopiles-Bigyra,c:Opalozoa,o:Opalozoa_X,f:MAST-12
